# Supplementary material for: Economic freedom index effects on inbound tourism in European countries: A spatial analysis
Source: PLoS One. 2025 Apr 1;20(4):e0316133. doi: 10.1371/journal.pone.0316133 (PMC11960978; doi:10.1371/journal.pone.0316133)
Supplement: S1 Dataset — (XLSX) [file pone.0316133.s001.xlsx]

## Sheet: Sheet5
crossid	dataid	lnTOUR	lnGDP	lnPRICE	lnOPE	lnEFI	lnBFI	lnLFI	lnLMF	lnTFI	lnIFI	lnFFI	lnPRI	lnGII	lnTBI	lnGSI
1	1	12.4227	8.02704	-0.785561	4.26088	4.05699	4.00733	3.89182	4.44265	4.09767	4.2485	3.91202	3.4012	3.21888	4.42245	4.26268
2	1	11.5806	7.85226	-1.19963	4.25049	4.24563	4.00733	4.12875	4.40672	4.38203	4.2485	4.49981	3.91202	3.4012	4.4987	4.48751
3	1	14.7013	10.7063	0.0923993	4.54365	4.2312	4.2485	4.29865	4.46591	4.38452	4.2485	4.2485	4.49981	4.38203	3.79324	3.11795
4	1	11.8512	7.98895	-1.46795	4.75223	3.99636	4.00733	4.17131	4.38701	4.237	3.4012	3.4012	3.4012	2.89037	4.37198	4.46591
5	1	13.1027	8.33428	-1.12648	4.77815	3.84374	3.68888	4.27667	3.7542	4.23411	3.4012	3.4012	3.4012	3.73767	4.33336	3.56671
6	1	13.3753	10.6606	0.103505	4.97348	4.23411	4.2485	4.21951	4.40428	4.38452	4.49981	4.2485	4.49981	4.33073	3.74005	3.09104
7	1	10.9618	8.28471	-0.776543	4.6373	3.88773	3.68888	4.00369	4.43675	4.27388	3.4012	4.2485	2.30259	3.49651	4.24992	3.16969
8	1	13.765	8.63187	-0.970361	4.60231	4.13196	4.00733	4.38577	4.42004	4.40672	3.91202	4.2485	3.4012	3.66356	4.38577	3.97781
9	1	16.178	9.51216	-0.373865	4.40989	3.94932	4.00733	3.79098	4.39938	4.18052	3.91202	4.2485	3.4012	3.61092	4.08261	3.26576
10	1	14.7654	10.3274	-0.106467	4.71776	4.27528	4.44265	4.2485	4.41884	4.29865	3.91202	4.2485	4.49981	4.11087	4.36945	4.05004
11	1	14.7007	9.80438	-0.497828	4.79825	4.16821	4.2485	4.05526	4.48751	4.3412	4.2485	4.49981	4.2485	3.66356	4.22244	2.71469
12	1	15.4186	10.9818	0.356959	4.49312	4.32148	4.60517	4.60417	4.44969	4.38452	4.2485	4.49981	4.49981	4.55388	3.52342	2.11626
13	1	14.1626	9.60022	-0.468482	4.91281	4.32015	4.44265	3.85862	4.44852	4.4403	4.49981	4.49981	4.2485	4.00733	4.41764	4.12066
14	1	13.3022	10.7223	0.197241	4.33833	4.26268	4.44265	3.91002	4.47734	4.38452	4.2485	4.2485	4.49981	4.57471	4.06044	3.10459
15	1	14.8944	10.6004	0.130793	3.98863	4.10264	4.2485	3.99452	4.45435	4.38452	4.2485	3.91202	4.2485	4.23411	3.80221	2.38876
16	1	11.8741	7.79531	-1.14631	4.4371	4.0448	4.00733	4.2017	4.32942	4.17746	3.4012	3.91202	3.4012	2.89037	4.4987	4.50535
17	1	12.4711	10.5671	0.0818923	4.26153	4.22098	4.2485	3.88568	4.47847	4.38452	4.49981	3.91202	4.49981	4.34381	4.06732	3.35341
18	1	14.111	10.2291	-0.125902	3.92988	4.07754	4.2485	4.02714	4.35799	4.38452	3.91202	3.91202	3.91202	3.7612	4.06044	3.99636
19	1	15.0926	9.48439	-0.421565	4.84885	4.15104	4.2485	4.22244	4.32546	4.2485	4.2485	4.2485	4.2485	3.8712	4.21804	3.24259
20	1	14.1841	10.6836	0.419843	4.2849	4.3386	4.44265	4.16821	4.48413	4.35927	4.2485	4.49981	4.49981	4.56435	4.28359	3.43076
21	1	14.3824	10.8643	0.229671	4.9991	4.39198	4.44265	4.35927	4.4128	4.38452	4.49981	4.49981	4.49981	4.31749	4.28496	4.16667
22	1	13.837	10.528	0.0615404	3.89794	4.17285	4.2485	4.3108	4.43912	4.38452	4.2485	4.2485	4.2485	3.97029	3.90399	3.31054
23	1	12.5713	8.88572	-1.30697	4.58254	3.98713	4.00733	4.41401	4.30271	4.17439	2.30259	3.4012	3.4012	3.17805	4.41401	4.45318
24	1	14.3422	9.29875	-0.605403	4.61012	4.19419	4.2485	4.15104	4.4403	4.38203	4.2485	4.2485	3.91202	3.63759	4.42604	3.96462
25	1	14.4899	11.5266	0.162903	5.69633	4.33467	4.44265	3.93964	4.45318	4.38452	4.49981	4.49981	4.49981	4.46591	4.16356	3.66356
26	1	10.0518	7.63121	-1.55927	4.96301	4.05004	4.00733	4.17131	4.2485	4.3464	3.4012	3.91202	3.91202	3.17805	4.43675	4.22683
27	1	13.3269	10.788	0.109487	4.81061	4.28909	4.2485	4.11904	4.4403	4.38452	4.49981	4.49981	4.49981	4.48864	3.8221	3.3322
28	1	11.4681	8.23085	-0.937827	4.4525	4.02714	4.00733	4.02892	4.4613	4.05004	3.91202	4.2485	3.4012	3.13549	4.42604	3.90399
29	1	13.6257	11.39	0.334886	4.26005	4.16667	4.2485	3.89792	4.44852	4.42604	3.91202	3.91202	4.49981	4.47734	3.91999	3.34286
30	1	14.3419	9.20573	-0.549532	4.25605	4.08766	4.2485	4.09434	4.41037	4.37198	3.91202	4.2485	3.91202	3.58352	4.22391	3.41115
31	1	13.8258	9.99826	-0.191052	4.14225	4.13357	4.2485	3.71844	4.42125	4.38452	4.2485	3.91202	4.2485	4.18965	4.12228	3.46574
32	1	12.5204	8.82246	-0.732041	4.08363	3.95316	4.00733	4.01638	4.13677	4.25419	3.4012	3.91202	3.4012	3.3322	4.24992	4.23266
33	1	11.9492	9.09709	-0.797868	4.03801	3.93769	4.00733	4.1239	4.18358	4.1463	3.4012	3.4012	3.4012	3.29584	4.51634	4.07584
34	1	13.5636	9.99622	-0.276043	4.78968	4.08766	4.44265	3.69635	4.37071	4.40428	3.91202	3.91202	3.91202	4.07754	4.01818	3.81331
35	1	14.5671	10.3427	-0.0439723	4.003	4.20469	4.2485	3.88773	4.42963	4.38452	4.2485	4.2485	4.2485	4.23411	4.01458	3.97029
36	1	13.2008	10.8251	0.237788	4.42785	4.24563	4.2485	4.17746	4.45435	4.38452	4.49981	4.49981	4.49981	4.5326	3.5175	0
37	1	13.7871	11.163	0.303388	4.60846	4.37324	4.2485	4.3464	4.49981	4.42365	4.2485	4.49981	4.49981	4.47734	4.29046	4.11251
38	1	12.6479	9.1891	-0.476156	3.83173	3.92395	4.00733	3.70623	3.98527	4.33073	3.91202	3.4012	3.91202	3.43399	4.17899	3.99636
39	1	12.983	7.92245	-1.34002	4.57653	4.02177	4.00733	4.02177	4.33336	4.33336	3.4012	3.91202	3.4012	3.13549	4.41884	4.36437
40	1	13.1147	10.5962	0.251988	3.95795	4.37198	4.44265	4.36945	4.44265	4.38452	4.49981	4.49981	4.49981	4.46591	4.13196	3.77276
41	1	15.117	9.86418	-0.339311	5.38267	4.23266	4.44265	4.09434	4.45085	4.3281	3.91202	4.49981	4.49981	3.91202	4.13035	3.69635
1	2	12.6543	8.09068	-0.79117	4.30767	4.09933	3.99452	3.91602	4.43675	4.13357	4.2485	4.2485	3.4012	3.21888	4.39692	4.32546
2	2	11.7686	7.98398	-1.08889	4.11137	4.25703	4.35157	4.17899	4.3895	4.3895	4.2485	4.2485	3.91202	3.43399	4.49981	4.50756
3	2	14.7121	10.7353	0.0773188	4.58587	4.26409	4.40672	4.28634	4.45899	4.41159	4.2485	4.2485	4.49981	4.43082	3.91602	3.14415
4	2	11.8546	8.27411	-1.33387	4.65646	3.97406	4.03777	4.10099	4.32413	4.28496	3.4012	3.4012	3.4012	2.94444	4.38203	4.35414
5	2	13.2164	8.43571	-1.05001	4.82266	3.86073	3.99636	4.22244	3.90801	4.20767	3.4012	3.4012	3.4012	3.49651	4.36818	3.50255
6	2	13.4048	10.6792	0.0937465	5.00775	4.27388	4.50756	4.22537	4.4006	4.41159	4.49981	4.2485	4.49981	4.31749	3.75654	3.2884
7	2	11.1271	8.33741	-0.773416	4.58541	4.01818	4.01998	4.00551	4.45551	4.32015	3.91202	4.2485	2.30259	3.43399	4.31882	3.86703
8	2	13.802	8.70527	-0.923802	4.70996	4.16044	4.25561	4.37952	4.39074	4.18662	4.2485	4.2485	3.4012	3.71357	4.42125	3.90801
9	2	16.2199	9.56065	-0.398435	4.43551	3.98155	3.9982	3.79773	4.39692	4.36182	3.91202	4.2485	3.4012	3.55535	4.24276	3.14415
10	2	14.7376	10.3568	-0.114613	4.69872	4.27388	4.2485	4.2485	4.43557	4.41159	4.2485	4.2485	4.49981	3.98898	4.37071	3.87743
11	2	14.7123	9.86715	-0.448179	4.84441	4.1957	4.05699	4.09933	4.45318	4.41159	4.2485	4.49981	4.2485	3.73767	4.2312	3.6055
12	2	15.4157	11.0169	0.333186	4.57848	4.32281	4.54966	4.60417	4.4682	4.41159	4.2485	4.49981	4.49981	4.55388	3.56953	2.23001
13	2	14.1805	9.69887	-0.424292	4.91799	4.31615	4.4055	3.89792	4.43912	4.41159	4.49981	4.49981	4.2485	4.09434	4.42843	4.05004
14	2	13.3706	10.758	0.17983	4.40652	4.28909	4.55808	3.85862	4.50866	4.41159	4.2485	4.2485	4.49981	4.57471	4.12552	3.19458
15	2	14.9298	10.6177	0.116833	4.0272	4.11251	4.47734	4.03424	4.44969	4.41159	3.91202	3.91202	4.2485	4.26268	3.8416	2.41591
16	2	12.4424	7.89101	-1.07704	4.49004	4.16667	4.30271	4.29865	4.32015	4.21361	3.91202	4.2485	3.4012	2.99573	4.54436	4.50866
17	2	12.5641	10.6057	0.0627374	4.34963	4.25986	4.48976	3.79324	4.46706	4.41159	4.49981	3.91202	4.49981	4.40672	4.10759	3.45632
18	2	14.1908	10.2811	-0.139398	3.96746	4.09601	4.2932	4.07073	4.36564	4.41159	3.91202	3.91202	3.91202	3.7612	4.11087	3.98713
19	2	15.1517	9.52547	-0.46869	5.00306	4.17439	4.25986	4.24133	4.30811	4.41159	4.2485	4.2485	4.2485	3.8712	4.22244	3.29953
20	2	14.2667	10.7113	0.371641	4.36477	4.3281	4.55493	4.18052	4.48639	4.35927	3.91202	4.49981	4.49981	4.55388	4.3	3.46574
21	2	14.4426	10.8868	0.206105	5.01036	4.40916	4.5401	4.37701	4.43557	4.41159	4.49981	4.49981	4.49981	4.31749	4.27667	4.16976
22	2	13.9476	10.5428	0.0331224	3.97346	4.12713	4.36182	4.31214	4.445	4.41159	4.2485	3.91202	3.91202	3.8712	3.95124	3.37074
23	2	12.6362	8.97679	-1.08916	4.51583	4.09767	4.02356	4.44735	4.29865	4.237	3.4012	4.2485	3.4012	3.09104	4.40183	4.42963
24	2	14.5554	9.42113	-0.487878	4.60894	4.2032	4.31749	4.1987	4.39198	4.41159	4.2485	4.2485	3.91202	3.68888	4.42485	3.93183
25	2	14.4684	11.5612	0.141128	5.77019	4.32148	4.34251	3.93964	4.45085	4.41159	4.49981	4.49981	4.49981	4.43082	4.1851	3.6055
26	2	9.99307	7.68087	-1.50449	4.92111	4.06044	4.21065	4.14946	4.22537	4.3745	3.4012	3.91202	3.91202	3.13549	4.4055	4.19117
27	2	13.3954	10.8205	0.0910516	4.85025	4.32281	4.47164	4.14155	4.4613	4.41159	4.49981	4.49981	4.49981	4.46591	3.8712	3.37074
28	2	11.4918	8.27956	-0.948037	4.52777	4.08092	3.99636	4.03247	4.50314	4.2312	3.91202	4.2485	3.4012	3.29584	4.38701	4.17592
29	2	13.68	11.4057	0.315454	4.2816	4.21804	4.51525	3.92395	4.48526	4.43319	3.91202	3.91202	4.49981	4.48864	3.9279	3.55249
30	2	14.3504	9.26587	-0.515665	4.35633	4.08261	4.03424	4.11415	4.37701	4.41159	3.91202	4.2485	3.91202	3.55535	4.22975	3.6763
31	2	13.8852	10.0126	-0.21793	4.22752	4.14155	4.29456	3.74242	4.43557	4.41159	4.2485	3.91202	4.2485	4.14313	4.15888	3.39115
32	2	12.5597	8.90561	-0.695424	4.12202	4.06389	4.31214	4.05178	4.1987	4.22537	3.91202	3.91202	3.4012	3.3673	4.47164	4.23266
33	2	11.9652	9.17918	-0.767739	4.00247	3.95891	4.08933	4.1239	4.21951	4.13677	3.4012	3.4012	3.4012	3.3322	4.50866	4.15104
34	2	13.5995	10.0489	-0.266702	4.86591	4.12552	4.31882	3.7281	4.40305	4.41159	4.2485	3.91202	3.91202	4.09434	4.15888	3.79098
35	2	14.5883	10.366	-0.0784153	4.02851	4.22244	4.36564	3.91202	4.42963	4.41159	4.2485	4.2485	4.2485	4.26268	4.01277	3.92197
36	2	13.1631	10.8651	0.212342	4.47955	4.26127	4.56539	4.17592	4.47392	4.41159	4.49981	4.2485	4.49981	4.52179	3.50255	0.788457
37	2	13.8649	11.1958	0.244443	4.64936	4.36818	4.44265	4.3451	4.49536	4.40672	4.2485	4.2485	4.49981	4.51086	4.29592	4.11251
38	2	12.5716	9.24378	-0.52746	3.88697	4.04305	4.2002	3.66612	4.16976	4.39445	3.91202	3.91202	3.91202	3.46574	4.21951	4.22098
39	2	13.0478	8.00097	-1.21775	4.51592	3.99636	3.76352	3.97406	4.28909	4.3464	3.4012	3.91202	3.4012	3.09104	4.50203	4.3281
40	2	13.1949	10.6164	0.249358	4.02991	4.38701	4.51634	4.39568	4.46245	4.41159	4.49981	4.49981	4.49981	4.45435	4.13196	3.77276
41	2	15.138	9.88533	-0.331178	5.53669	4.20916	4.2485	4.09434	4.44265	4.41159	3.91202	4.2485	4.49981	4.21951	4.13035	3.56671
1	3	12.8465	8.15632	-0.704824	4.42127	4.11741	4.16044	3.906	4.38577	4.2932	4.09434	4.2485	3.4012	3.17805	4.46935	4.31882
2	3	12.0682	8.1211	-0.877772	4.04261	4.22829	4.39198	4.25277	4.38577	4.44969	4.09434	4.2485	3.4012	3.3673	4.49647	4.50866
3	3	14.7335	10.7687	0.173745	4.61248	4.2711	4.40305	4.24992	4.45435	4.4613	4.2485	4.2485	4.49981	4.46591	3.91801	3.2068
4	3	11.9534	8.48961	-1.1329	4.57101	4.00003	4.06044	4.10759	4.3412	4.35157	3.4012	3.4012	3.4012	3.09104	4.39198	4.38078
5	3	13.2223	8.5228	-0.955897	4.85323	3.85015	4.01998	4.22244	4.11904	4.20767	2.99573	2.30259	2.99573	3.2581	4.40428	4.09434
6	3	13.4046	10.708	0.186102	5.02696	4.28359	4.52829	4.25986	4.38826	4.4613	4.49981	4.38203	4.38203	4.30407	3.78646	3.27714
7	3	11.3062	8.39505	-0.668991	4.42547	3.99636	4.01458	3.98527	4.4128	4.38452	3.91202	4.09434	2.30259	3.3673	4.31615	3.86703
8	3	13.8392	8.77613	-0.776696	4.81713	4.13836	4.25277	4.37952	4.3281	4.25986	4.09434	4.09434	3.4012	3.68888	4.41159	4.05699
9	3	16.311	9.6103	-0.326495	4.43325	3.97781	3.99268	3.79549	4.37324	4.47506	3.91202	4.09434	3.4012	3.52636	4.24707	3.19458
10	3	14.7362	10.3852	-0.0498426	4.712	4.27249	4.2485	4.2485	4.43912	4.40183	4.2485	4.2485	4.49981	4.04305	4.3745	3.80221
11	3	14.6025	9.91552	-0.351723	4.86583	4.21065	4.11251	4.08933	4.45783	4.4613	4.2485	4.38203	4.2485	3.7612	4.24707	3.85227
12	3	15.4187	11.0215	0.406299	4.60585	4.34381	4.55177	4.60417	4.46361	4.4613	4.38203	4.49981	4.49981	4.55388	3.53223	2.54945
13	3	14.1642	9.77644	-0.280586	4.89791	4.35671	4.38078	3.906	4.41884	4.4613	4.49981	4.49981	4.49981	4.15888	4.43675	4.1239
14	3	13.4081	10.8054	0.247698	4.41712	4.30407	4.55703	3.81991	4.4987	4.4613	4.2485	4.38203	4.49981	4.56435	4.14472	3.157
15	3	14.9207	10.6354	0.197188	4.03284	4.12875	4.4682	4.02714	4.39445	4.40183	3.91202	4.09434	4.2485	4.31749	3.83514	2.60269
16	3	12.5155	8.01471	-0.949403	4.4818	4.23844	4.39198	4.60417	4.35414	4.27388	4.09434	4.2485	3.4012	3.13549	4.51305	4.48187
17	3	12.601	10.6364	0.137534	4.38046	4.25986	4.48751	3.78872	4.4006	4.4613	4.49981	3.91202	4.49981	4.40672	4.11741	3.5175
18	3	14.1961	10.3108	-0.0157405	4.05221	4.07244	4.2442	4.06044	4.36182	4.40183	3.91202	3.68888	3.91202	3.7612	4.13357	3.97781
19	3	15.1806	9.52944	-0.313347	5.04566	4.17131	4.25135	4.22975	4.3386	4.4613	4.2485	4.09434	4.2485	3.91202	4.2312	3.2884
20	3	14.3636	10.7755	0.517668	4.31909	4.33073	4.55282	4.19268	4.41764	4.43082	4.09434	4.2485	4.49981	4.57471	4.29729	3.7305
21	3	14.4543	10.9098	0.271979	5.03236	4.41401	4.52287	4.3895	4.44617	4.4613	4.49981	4.49981	4.49981	4.30407	4.27249	4.18814
22	3	13.9999	10.5525	0.103617	4.00845	4.13996	4.34381	4.30946	4.38826	4.40183	4.2485	4.09434	3.91202	3.91202	3.96651	3.44999
23	3	12.7455	9.05061	-0.942893	4.52354	4.08766	4.06903	4.43438	4.28909	4.237	3.4012	4.09434	3.4012	3.2581	4.39938	4.42724
24	3	14.6773	9.52484	-0.255082	4.56149	4.21804	4.3108	4.2032	4.30676	4.4613	4.2485	4.2485	3.91202	3.73767	4.42963	4.11578
25	3	14.4596	11.626	0.233261	5.80665	4.31214	4.34251	3.86703	4.38452	4.4613	4.49981	4.38203	4.49981	4.44265	4.17899	3.78419
26	3	10.1007	7.71275	-1.30488	4.96089	4.07244	4.22098	4.16511	4.21951	4.3745	3.4012	3.91202	3.91202	3.3673	4.44969	4.13996
27	3	13.418	10.8553	0.164513	4.87105	4.32413	4.48187	4.13836	4.4682	4.4613	4.49981	4.38203	4.49981	4.45435	3.88773	3.55249
28	3	11.6205	8.34117	-0.828313	4.66432	4.10429	4.09601	4.07414	4.50756	4.42365	3.91202	4.09434	3.4012	3.29584	4.44265	4.10923
29	3	13.7424	11.4248	0.4214	4.29298	4.21804	4.51196	3.89182	4.4128	4.49088	3.91202	3.91202	4.49981	4.48864	3.92395	3.627
30	3	14.3676	9.33465	-0.399563	4.39237	4.06217	4.01277	4.11741	4.38577	4.4613	3.91202	3.91202	3.91202	3.52636	4.22829	3.80221
31	3	13.3752	10.0354	-0.12059	4.24773	4.15888	4.36437	3.72569	4.38701	4.4613	4.2485	3.91202	4.2485	4.17439	4.13196	3.56671
32	3	12.8206	8.99022	-0.492708	4.15112	4.11415	4.2932	4.06044	4.2442	4.43082	3.91202	4.09434	3.4012	3.4012	4.45318	4.26268
33	3	11.9856	9.26247	-0.603892	3.94558	3.95508	4.12713	4.11904	4.13996	4.13677	3.4012	3.68888	3.4012	3.17805	4.37576	4.24133
34	3	13.6735	10.1108	-0.146353	4.92091	4.08766	4.28909	3.71844	4.36818	4.4613	4.2485	3.91202	3.91202	4.11087	4.00003	3.43076
35	3	14.598	10.3829	0.00368878	4.05608	4.237	4.35671	3.89792	4.3631	4.4613	4.2485	4.38203	4.2485	4.2485	4.01096	4.00369
36	3	13.2552	10.8915	0.273372	4.49046	4.23844	4.54542	4.17439	4.42843	4.39938	4.38203	4.2485	4.49981	4.52179	3.49953	1.28093
37	3	13.9277	11.2272	0.24522	4.71233	4.35671	4.43201	4.34381	4.42485	4.46591	4.2485	4.2485	4.49981	4.51086	4.21804	4.09101
38	3	12.8768	9.28106	-0.424381	3.86809	4.05004	4.21065	3.65842	4.24992	4.39445	3.91202	3.91202	3.91202	3.55535	4.23555	4.13357
39	3	13.2402	8.08013	-1.03641	4.50881	3.94158	3.77506	3.96651	4.22537	4.3464	3.4012	3.91202	3.4012	3.2581	4.42604	3.97406
40	3	13.1891	10.6326	0.351198	3.96003	4.38078	4.51305	4.36945	4.39815	4.4613	4.49981	4.49981	4.49981	4.45435	4.12713	3.7542
41	3	15.2592	9.92848	-0.250336	5.56955	4.19117	4.2485	4.09434	4.38203	4.4613	3.91202	4.2485	4.49981	4.18965	4.11251	3.32143
1	4	13.0853	8.23631	-0.632696	4.34965	4.13357	4.01818	3.90197	4.38701	4.3281	4.2485	4.2485	3.4012	3.2581	4.50314	4.33073
2	4	12.1648	8.19638	-0.727309	3.99898	4.24707	4.39815	4.22244	4.43793	4.44265	4.2485	4.2485	3.55535	3.3673	4.48864	4.45899
3	4	14.7848	10.7801	0.224372	4.62569	4.2683	4.39321	4.2932	4.39938	4.45435	4.2485	4.2485	4.49981	4.45435	3.93574	3.2308
4	4	12.2863	8.56929	-0.862067	4.49136	4.01277	4.13677	4.07244	4.33729	4.36182	3.4012	3.4012	3.4012	3.17805	4.38701	4.41764
5	4	13.2218	8.62338	-0.778107	4.86445	3.81331	4.07414	4.22829	4.19268	3.95508	2.99573	2.30259	2.99573	3.04452	4.39445	4.01638
6	4	13.4135	10.7045	0.238914	5.08195	4.27249	4.5401	4.2711	4.38701	4.45435	4.49981	4.38203	4.38203	4.29046	3.78191	2.8848
7	4	11.3594	8.45031	-0.572959	4.45624	3.98713	4.04655	3.99268	4.3386	4.37952	3.91202	4.09434	2.30259	3.3673	4.3	3.87743
8	4	13.9455	8.84223	-0.679581	4.8266	4.15418	4.22537	4.3895	4.3	4.45435	4.09434	4.09434	3.4012	3.68888	4.41522	4.02535
9	4	16.293	9.62918	-0.242483	4.41966	3.99083	4.06903	3.81771	4.36691	4.47278	3.91202	4.09434	3.4012	3.52636	4.2312	3.3322
10	4	14.7045	10.3959	0.0161548	4.72673	4.2669	4.2485	4.2485	4.44265	4.39445	4.2485	4.2485	4.49981	4.02535	4.35927	3.7612
11	4	14.5594	9.93374	-0.204332	4.8182	4.22098	4.162	4.19117	4.38577	4.45435	4.2485	4.38203	4.2485	3.8712	4.2669	3.81991
12	4	15.4029	11.0105	0.443565	4.65232	4.37198	4.60417	4.60517	4.46014	4.45435	4.49981	4.49981	4.49981	4.55388	3.55535	2.98568
13	4	14.8674	9.72689	-0.225169	4.91649	4.35543	4.44617	3.92593	4.40672	4.45435	4.49981	4.38203	4.49981	4.20469	4.45435	4.12713
14	4	13.4215	10.8085	0.289722	4.45649	4.31214	4.55598	3.8373	4.483	4.45435	4.2485	4.38203	4.49981	4.56435	4.16356	3.37074
15	4	14.9164	10.6324	0.255994	4.04999	4.16976	4.47734	4.03247	4.39692	4.39445	4.09434	4.2485	4.2485	4.30407	3.97406	2.58022
16	4	12.7225	8.04165	-0.76323	4.45781	4.237	4.44265	4.60517	4.2683	4.26268	4.2485	4.09434	3.55535	3.3322	4.50756	4.39692
17	4	12.6217	10.6478	0.183738	4.40091	4.25703	4.4987	3.83514	4.39938	4.45435	4.38203	4.09434	4.49981	4.38203	4.06732	3.52636
18	4	14.1793	10.3048	0.0363194	4.08311	4.10429	4.25419	4.07414	4.3631	4.39445	3.91202	3.91202	3.91202	3.78419	4.18358	4.05699
19	4	15.1868	9.54171	-0.272915	5.06383	4.21361	4.30946	4.25277	4.3464	4.45435	4.38203	4.2485	4.2485	3.95124	4.2485	3.27714
20	4	14.385	10.7766	0.264066	4.42387	4.3281	4.5486	4.21804	4.31482	4.44265	4.09434	4.2485	4.49981	4.56435	4.29865	3.83514
21	4	14.3964	10.8435	0.324544	5.07283	4.4128	4.5326	4.39568	4.44147	4.45435	4.49981	4.49981	4.49981	4.30407	4.2697	4.16667
22	4	13.9996	10.5362	0.137963	3.99807	4.13677	4.34381	4.3108	4.3895	4.39445	4.2485	4.09434	3.91202	3.89182	3.99452	3.38099
23	4	12.4786	9.0709	-0.753491	4.54643	4.11251	4.03954	4.44852	4.27528	4.45667	3.4012	4.09434	3.4012	3.2581	4.38328	4.43912
24	4	14.7414	9.50152	-0.172792	4.51554	4.22391	4.31482	4.16044	4.30136	4.45435	4.2485	4.2485	4.00733	3.85015	4.42365	4.08092
25	4	14.4004	11.5952	0.276389	5.83937	4.31348	4.34769	3.85862	4.37952	4.45435	4.49981	4.38203	4.49981	4.45435	4.18052	3.80221
26	4	10.1446	7.78976	-1.08027	4.90098	4.05872	4.23844	4.10594	4.21361	4.37198	3.4012	3.91202	3.91202	3.46574	4.41884	4.0413
27	4	13.3284	10.8729	0.21656	4.87565	4.34899	4.47734	4.18662	4.46476	4.45435	4.49981	4.49981	4.49981	4.46591	3.94352	3.64284
28	4	11.7228	8.39353	-0.776281	4.71465	4.11251	4.17746	4.09767	4.44852	4.42365	3.91202	4.09434	3.4012	3.29584	4.47847	4.12066
29	4	13.723	11.4171	0.451582	4.31601	4.22829	4.48976	3.90197	4.33205	4.45667	4.09434	3.91202	4.49981	4.47734	3.91801	3.83514
30	4	14.2679	9.37565	-0.268311	4.39329	4.09933	3.99268	4.11578	4.41037	4.45435	4.09434	4.09434	3.91202	3.61092	4.22829	3.77276
31	4	13.3991	10.0371	-0.0706243	4.27772	4.15732	4.38826	3.76352	4.3745	4.45435	4.2485	3.91202	4.2485	4.18965	4.11578	3.48431
32	4	12.975	9.09588	-0.475143	4.17707	4.12228	4.31615	4.03069	4.28359	4.45435	4.09434	3.91202	3.4012	3.43399	4.44969	4.25986
33	4	12.0189	9.3136	-0.549838	3.97748	3.90801	3.98341	4.12228	4.16511	3.78872	3.4012	3.68888	3.4012	3.21888	4.37198	4.24133
34	4	13.7837	10.1437	-0.0743394	4.90328	4.09767	4.30542	3.74715	4.37576	4.45435	4.09434	3.91202	3.91202	4.15888	4.13357	3.50255
35	4	14.5695	10.3758	0.0613044	4.02505	4.23555	4.35543	3.91602	4.35799	4.45435	4.2485	4.38203	4.2485	4.21951	3.9982	4.02892
36	4	13.1104	10.8792	0.286641	4.5279	4.25986	4.56017	4.17439	4.41643	4.45435	4.38203	4.38203	4.49981	4.52179	3.48738	1.36098
37	4	13.9338	11.2358	0.320993	4.74301	4.37576	4.42963	4.38078	4.42604	4.4682	4.2485	4.38203	4.49981	4.51086	4.21951	4.12066
38	4	12.9995	9.27722	-0.391413	3.92293	4.09268	4.22391	3.6763	4.25986	4.46361	3.91202	3.91202	3.91202	3.63759	4.35286	4.22391
39	4	13.3426	8.10832	-0.846417	4.57417	3.93183	3.79324	3.97218	4.24707	4.40916	3.4012	3.91202	3.4012	3.3322	4.36945	3.7612
40	4	13.1537	10.6219	0.254544	4.02767	4.3745	4.50866	4.37576	4.39074	4.45435	4.49981	4.49981	4.49981	4.45435	4.11415	3.69138
41	4	15.314	9.95953	-0.177696	5.69983	4.18965	4.2485	4.09434	4.37952	4.45435	3.91202	4.2485	4.49981	4.15888	4.11578	3.37074
1	5	13.3598	8.276	-0.762536	4.31875	4.15418	4.20469	3.85439	4.37701	4.3281	4.2485	4.2485	3.4012	3.3673	4.53045	4.32546
2	5	12.2015	8.05113	-0.881935	4.04785	4.24707	4.42724	4.19419	4.35414	4.45899	4.2485	4.2485	3.55535	3.4012	4.49981	4.49647
3	5	14.7553	10.7391	0.158125	4.46662	4.26549	4.36437	4.36564	4.39321	4.45202	4.2485	4.2485	4.49981	4.39445	3.91002	3.29953
4	5	12.2285	8.63808	-1.05723	4.31407	4.06044	4.31214	4.46591	4.19419	4.36182	3.4012	3.68888	3.21888	3.04452	4.37827	4.35028
5	5	13.147	8.62761	-0.965335	4.688	3.80666	4.15418	4.25986	4.2017	4.20767	2.99573	2.30259	2.99573	3.04452	4.3745	3.43076
6	5	13.3554	10.6761	0.165656	4.90828	4.27805	4.53475	4.25561	4.39445	4.45202	4.49981	4.38203	4.38203	4.26268	3.72569	3.34286
7	5	11.3295	8.4247	-0.650451	4.30065	3.97218	4.09268	3.95316	4.36945	4.3464	3.91202	4.09434	2.30259	3.49651	4.27388	3.627
8	5	13.8715	8.81434	-0.70842	4.52929	4.16821	4.29729	4.36182	4.28772	4.45202	4.09434	4.09434	3.4012	3.71357	4.45667	4.07244
9	5	16.218	9.55417	-0.319266	4.26185	4.00915	4.09268	3.77046	4.36945	4.47278	3.91202	4.09434	3.4012	3.71357	4.22975	3.45632
10	5	14.5848	10.3487	-0.0545582	4.6327	4.25986	4.2485	4.2485	4.45085	4.39198	4.2485	4.2485	4.49981	3.97029	4.3386	3.74242
11	5	14.6173	9.88035	-0.335593	4.72559	4.23989	4.17592	4.21656	4.37827	4.45202	4.2485	4.38203	4.2485	3.95124	4.38452	3.7612
12	5	15.3864	10.9548	0.365388	4.49708	4.37701	4.60417	4.59915	4.4613	4.45202	4.49981	4.49981	4.55388	4.54329	3.56671	3.01553
13	5	14.8709	9.57293	-0.331435	4.75452	4.33598	4.32942	3.88156	4.37827	4.45202	4.49981	4.38203	4.49981	4.17439	4.4006	4.20916
14	5	13.371	10.7196	0.218791	4.25026	4.3108	4.55493	3.80221	4.4705	4.45202	4.2485	4.38203	4.55388	4.54329	4.16356	3.35341
15	5	14.9051	10.5981	0.180666	3.92123	4.14789	4.4705	3.9982	4.27249	4.39198	4.09434	4.2485	4.2485	4.29046	3.92986	2.67415
16	5	12.8822	8.01334	-0.906226	4.35918	4.24563	4.4613	4.59915	4.26127	4.3895	4.2485	4.09434	3.55535	3.52636	4.46361	4.31214
17	5	12.5972	10.5917	0.11869	4.2659	4.25561	4.50314	3.77046	4.39198	4.45202	4.38203	4.09434	4.49981	4.35671	4.06903	3.64284
18	5	14.1103	10.2582	-0.0223172	3.86585	4.10759	4.36564	4.11415	4.36691	4.39198	3.91202	3.91202	3.91202	3.82864	4.1972	3.83514
19	5	15.215	9.47392	-0.461086	4.97513	4.2017	4.34899	4.22537	4.30136	4.45202	4.38203	4.2485	4.2485	3.97029	4.25703	2.95491
20	5	14.3852	10.7031	-0.0142733	4.48271	4.32942	4.53903	4.09268	4.32148	4.47734	4.2485	4.2485	4.49981	4.52179	4.33336	3.78419
21	5	14.2762	10.7813	0.224111	5.15328	4.40916	4.5326	4.37827	4.43438	4.45202	4.49981	4.49981	4.49981	4.31749	4.237	4.17285
22	5	14.0087	10.4774	0.0683972	3.81593	4.11741	4.36564	4.11578	4.39198	4.39198	4.2485	4.09434	3.91202	3.95124	4.02177	3.2068
23	5	12.3653	9.05646	-0.919065	4.32765	4.09601	4.05872	4.38826	4.2485	4.45667	3.4012	4.09434	3.21888	3.04452	4.41643	4.47164
24	5	14.6072	9.36418	-0.323153	4.46268	4.1987	4.30136	4.12066	4.26409	4.45202	4.2485	4.09434	4.00733	3.8712	4.41037	4.06903
25	5	14.347	11.5321	0.226019	5.69027	4.32015	4.33336	3.80888	4.38452	4.45202	4.49981	4.38203	4.49981	4.43082	4.19419	3.99636
26	5	9.94976	7.72915	-1.13318	4.70378	4.00551	4.24992	3.80888	4.21361	4.40183	3.4012	3.91202	3.68888	3.3322	4.44617	3.93769
27	5	13.305	10.8304	0.163577	4.76123	4.34381	4.46014	4.14789	4.46591	4.45202	4.49981	4.49981	4.49981	4.49981	3.92986	3.58906
28	5	11.7375	8.38911	-0.876808	4.46794	4.11415	4.06389	4.09101	4.44735	4.40183	3.91202	4.09434	3.4012	3.49651	4.49312	4.17592
29	5	13.7102	11.3871	0.367078	4.20551	4.25135	4.47847	3.88362	4.35799	4.49088	4.09434	4.09434	4.49981	4.46591	3.91801	3.92197
30	5	14.16	9.40291	-0.513113	4.32105	4.09933	3.98341	4.09101	4.39198	4.45202	4.09434	4.09434	3.91202	3.73767	4.23411	3.74242
31	5	13.32	10.0044	-0.138237	4.11892	4.17285	4.39568	3.69635	4.38078	4.45202	4.2485	4.09434	4.2485	4.17439	4.12066	3.56671
32	5	12.8264	9.04746	-0.666341	4.06856	4.1463	4.31615	4.0448	4.31749	4.45202	4.09434	3.91202	3.55535	3.61092	4.46591	4.2485
33	5	11.9147	9.23209	-0.817326	3.88022	3.9279	3.98898	4.09434	4.18205	4.10759	3.4012	3.68888	3.21888	3.13549	4.36818	4.25703
34	5	13.7038	10.0562	-0.109723	4.72847	4.14155	4.43675	3.75654	4.36437	4.45202	4.09434	3.91202	4.09434	4.18965	4.14155	3.64806
35	5	14.4997	10.3285	-0.00229215	3.85004	4.24992	4.3412	3.87743	4.36818	4.45202	4.38203	4.38203	4.2485	4.20469	4.07073	4.01277
36	5	13.1747	10.8263	0.152441	4.40071	4.25561	4.56331	4.01638	4.40794	4.45202	4.38203	4.38203	4.49981	4.5326	3.55535	1.98787
37	5	13.8841	11.2008	0.300135	4.67218	4.3745	4.41764	4.37198	4.42963	4.44735	4.2485	4.38203	4.49981	4.49981	4.21213	4.17899
38	5	13.0065	9.21505	-0.539196	3.84561	4.12066	4.24707	3.69635	4.26409	4.4613	3.91202	3.91202	3.91202	3.71357	4.2932	4.42365
39	5	13.1651	7.95308	-1.12312	4.49832	3.88773	3.7013	3.95891	4.22098	4.43082	3.4012	3.68888	3.4012	3.29584	4.34381	3.66356
40	5	13.1202	10.571	0.1002	3.99548	4.36945	4.49758	4.3631	4.38701	4.45202	4.49981	4.49981	4.49981	4.43082	4.11087	3.69635
41	5	15.1761	9.94058	-0.235028	5.68681	4.19117	4.2485	4.09434	4.41522	4.45202	3.91202	4.09434	4.49981	4.06044	4.14472	3.7305
1	6	13.6288	8.31736	-0.855909	4.33786	4.18965	4.21951	3.95316	4.36564	4.45202	4.2485	4.2485	3.55535	3.52636	4.52829	4.30676
2	6	12.3789	8.07663	-0.846868	4.16888	4.237	4.42365	4.25703	4.28909	4.38826	4.31749	4.2485	3.4012	3.3673	4.492	4.50976
3	6	14.7829	10.7549	0.108466	4.59532	4.2711	4.29865	4.37071	4.37324	4.47164	4.31749	4.2485	4.49981	4.39445	3.93574	3.36038
4	6	12.2867	8.67297	-0.937936	4.3173	4.07414	4.31214	4.4128	4.13836	4.3451	4.00733	3.68888	2.99573	2.94444	4.37576	4.35028
5	6	13.3011	8.7044	-0.934418	4.75288	3.88568	4.27805	4.4403	4.13677	4.38577	2.99573	2.30259	2.99573	2.99573	4.445	3.46574
6	6	13.3993	10.6952	0.101772	5.01062	4.24992	4.53152	4.20618	4.35543	4.47164	4.38203	4.2485	4.38203	4.29046	3.74242	3.4012
7	6	11.4978	8.4415	-0.70221	4.39406	4.02892	4.11578	4.11415	4.31348	4.39198	4.2485	4.09434	2.30259	3.46574	4.42125	3.36038
8	6	13.9398	8.8265	-0.781223	4.64126	4.13196	4.35414	4.35799	4.24133	4.4705	3.91202	4.09434	3.4012	3.58352	4.45783	3.87743
9	6	16.2499	9.54319	-0.350988	4.30273	4.08092	4.11904	3.70868	4.3281	4.47506	4.17439	4.09434	3.68888	3.78419	4.25277	3.85227
10	6	14.6049	10.3425	-0.075275	4.69227	4.26127	4.38577	4.11904	4.41764	4.4128	4.2485	4.2485	4.38203	4.15888	4.28634	3.80221
11	6	14.5549	9.90149	-0.33501	4.85226	4.24563	4.18205	4.33598	4.32546	4.47164	4.2485	4.38203	4.17439	3.95124	4.38328	3.81991
12	6	15.3879	10.9689	0.299122	4.54436	4.35543	4.58395	4.5401	4.37324	4.47164	4.49981	4.49981	4.49981	4.5326	3.58074	3.09104
13	6	15.0038	9.60176	-0.388431	4.9595	4.31348	4.42004	3.85015	4.26409	4.47164	4.49981	4.38203	4.38203	4.18965	4.38452	4.13035
14	6	13.4361	10.7463	0.175383	4.32366	4.30136	4.55388	3.77963	4.36818	4.47164	4.31749	4.38203	4.49981	4.49981	4.18052	3.49347
15	6	14.8868	10.6125	0.12313	4.00493	4.162	4.45783	4.00186	4.37827	4.4128	3.91202	4.2485	4.38203	4.23411	3.94932	2.8848
16	6	13.193	8.08126	-0.849906	4.41762	4.25419	4.4762	4.5401	4.25135	4.48976	4.2485	4.09434	3.68888	3.66356	4.48976	4.17899
17	6	12.7027	10.6342	0.0633517	4.38038	4.26409	4.49536	3.68638	4.38078	4.47164	4.44265	4.09434	4.49981	4.36945	4.0656	3.72328
18	6	14.1152	10.2005	-0.0455475	3.96706	4.13836	4.34899	4.00915	4.35157	4.4128	4.09434	4.09434	4.09434	3.85015	4.18814	3.73529
19	6	15.1994	9.48734	-0.498497	5.05795	4.19117	4.3412	4.21361	4.30542	4.47164	4.31749	4.2485	4.17439	3.93183	4.22829	3.25424
20	6	14.3795	10.6695	0.0826889	4.54426	4.3	4.5326	4.10759	4.24707	4.4762	4.17439	4.09434	4.49981	4.48864	4.32281	3.82428
21	6	14.263	10.7937	0.11711	5.24398	4.39815	4.53045	4.36945	4.36945	4.47164	4.55388	4.38203	4.49981	4.34381	4.26409	4.1239
22	6	14.0268	10.4913	0.0229052	3.95136	4.13836	4.35543	4.06389	4.36945	4.47164	4.31749	4.09434	4.00733	3.8712	4.01096	3.44042
23	6	12.4333	9.11278	-0.751189	4.30593	4.11087	4.29729	4.42004	4.18358	4.45318	3.4012	3.91202	3.4012	3.09104	4.4762	4.40794
24	6	14.6925	9.33992	-0.438938	4.69133	4.19268	4.28909	4.07923	4.20469	4.47164	4.38203	3.91202	4.00733	3.91202	4.41522	4.05004
25	6	14.2779	11.5614	0.202943	5.75625	4.32281	4.31882	3.69883	4.36818	4.47164	4.55388	4.38203	4.49981	4.41884	4.18814	4.06903
26	6	10.0153	7.79874	-0.964702	4.47663	3.98341	4.25135	3.7542	4.21213	4.38078	3.4012	3.91202	3.68888	3.3673	4.44383	3.7612
27	6	13.3924	10.8386	0.122444	4.87917	4.31749	4.41401	4.07923	4.39445	4.47164	4.49981	4.38203	4.49981	4.48864	3.95124	3.64806
28	6	11.7482	8.42132	-0.909759	4.58375	4.1851	4.17746	4.42004	4.36945	4.42245	4.09434	4.09434	3.55535	3.58352	4.492	4.18814
29	6	13.7902	11.3816	0.414031	4.22317	4.23989	4.48639	3.85227	4.30676	4.49088	4.17439	4.09434	4.49981	4.36945	3.92197	3.90801
30	6	14.2431	9.44248	-0.514004	4.40586	4.1463	4.13035	4.11904	4.35799	4.47164	4.09434	4.09434	4.00733	3.82864	4.31615	3.84588
31	6	13.3676	10.0212	-0.192798	4.21632	4.16511	4.38826	3.61092	4.37827	4.47164	4.2485	4.09434	4.2485	4.11087	4.11087	3.61362
32	6	12.8221	9.0136	-0.726735	4.26823	4.162	4.28359	4.10099	4.29456	4.47164	4.31749	3.91202	3.68888	3.63759	4.45202	4.09101
33	6	11.9575	9.27566	-0.652039	3.91911	3.91801	3.95508	4.08766	4.13677	4.22537	3.21888	3.68888	3.21888	3.04452	4.41037	4.1972
34	6	13.8157	10.0652	-0.169359	4.84805	4.16976	4.42245	3.77276	4.33073	4.47164	4.2485	3.91202	4.09434	4.20469	4.15888	3.83081
35	6	14.515	10.3256	-0.0387178	3.96894	4.24276	4.3281	3.85651	4.35286	4.47164	4.38203	4.38203	4.2485	4.17439	4.06217	4.00369
36	6	13.2225	10.8756	0.224068	4.43377	4.28221	4.55913	4.00551	4.37576	4.47164	4.44265	4.38203	4.55388	4.5326	3.60278	2.85071
37	6	13.9132	11.22	0.339806	4.76433	4.39568	4.39692	4.40428	4.39815	4.49981	4.38203	4.38203	4.49981	4.49981	4.22244	4.23266
38	6	13.0307	9.28196	-0.491171	3.84363	4.15575	4.23266	3.71601	4.2485	4.45899	4.17439	3.91202	3.91202	3.82864	4.35799	4.41764
39	6	13.1725	7.99468	-1.02273	4.5864	3.8373	3.65584	4.05526	4.11415	4.41401	2.99573	3.4012	3.4012	3.21888	4.35543	3.71601
40	6	13.0905	10.5824	0.0808925	4.06982	4.33729	4.55282	4.28772	4.3	4.47164	4.49981	4.38203	4.44265	4.34381	4.1239	3.73529
41	6	15.2923	9.98963	-0.276581	5.70989	4.20767	4.2485	4.09434	4.35799	4.47164	4.2485	4.09434	4.38203	4.06044	4.13517	3.81991
1	7	13.8247	8.34519	-0.833135	4.39714	4.15888	4.20618	3.91999	4.38078	4.37952	4.17439	4.2485	3.55535	3.46574	4.52287	4.22975
2	7	12.4819	8.12283	-0.822509	4.2404	4.2442	4.41159	4.32942	4.33073	4.44852	4.31749	4.2485	3.4012	3.29584	4.49088	4.45085
3	7	14.8243	10.7803	0.144724	4.65494	4.27528	4.28772	4.35927	4.41764	4.47278	4.38203	4.2485	4.49981	4.36945	3.91801	3.3322
4	7	12.4053	8.64408	-0.722288	4.38836	4.08933	4.28909	4.39568	4.28496	4.3451	4.00733	3.68888	2.99573	3.13549	4.42963	4.26268
5	7	13.3381	8.75863	-0.931209	5.06243	3.86912	4.25703	4.41037	4.13035	4.38577	2.99573	2.30259	2.99573	3.17805	4.42604	3.26576
6	7	13.4282	10.699	0.14537	5.08447	4.25135	4.52829	4.26268	4.4128	4.47278	4.38203	4.2485	4.38203	4.26268	3.7329	3.21888
7	7	11.5812	8.46308	-0.672449	4.47548	4.05178	4.10099	4.09767	4.3895	4.45435	4.2485	4.09434	2.99573	3.4012	4.42963	3.18221
8	7	13.9859	8.85619	-0.696245	4.76923	4.17285	4.3281	4.40672	4.32413	4.47278	4.00733	4.09434	3.4012	3.63759	4.46476	4.0656
9	7	16.2728	9.54465	-0.35349	4.37233	4.11251	4.17746	3.78646	4.3631	4.47278	4.2485	4.09434	3.68888	3.71357	4.31214	3.91801
10	7	14.6633	10.321	-0.027915	4.70788	4.29456	4.38328	4.2683	4.47278	4.41401	4.31749	4.2485	4.38203	4.18965	4.31214	3.81991
11	7	14.5917	9.91687	-0.282169	4.92626	4.25419	4.24563	4.34381	4.38203	4.47278	4.2485	4.38203	4.17439	3.89182	4.39445	3.80221
12	7	15.3488	10.9781	0.329837	4.61755	4.36437	4.60217	4.52287	4.39938	4.47278	4.49981	4.49981	4.49981	4.5326	3.76584	2.97041
13	7	15.1229	9.6766	-0.340812	5.11141	4.32015	4.39321	4.02177	4.36564	4.47278	4.49981	4.38203	4.38203	4.18965	4.39074	3.95508
14	7	13.5645	10.7669	0.22189	4.36411	4.30407	4.55388	3.72328	4.39074	4.47278	4.44265	4.38203	4.49981	4.48864	4.17899	3.27714
15	7	14.917	10.6293	0.156665	4.07398	4.16821	4.44969	3.93964	4.42724	4.41401	4.00733	4.2485	4.38203	4.23411	3.957	2.79728
16	7	13.4897	8.16067	-0.731779	4.47217	4.25419	4.46935	4.52287	4.3399	4.49088	4.2485	4.09434	3.68888	3.71357	4.47164	4.09933
17	7	12.7755	10.6913	0.0920801	4.44507	4.27388	4.49536	3.70377	4.42963	4.47278	4.44265	4.09434	4.49981	4.38203	4.06903	3.7542
18	7	14.2071	10.1063	-0.00864532	4.05776	4.09933	4.33336	4.01096	4.3895	4.41401	4.09434	4.09434	3.91202	3.63759	4.18814	3.53515
19	7	15.2367	9.50936	-0.481107	5.11372	4.1987	4.33729	4.21509	4.32942	4.47278	4.31749	4.2485	4.17439	3.93183	4.2442	3.31054
20	7	14.4928	10.6851	0.153206	4.6232	4.22244	4.52937	4.10594	4.22829	4.47961	4.17439	4.09434	4.49981	4.46591	4.24563	0
21	7	14.3259	10.7928	0.144892	5.24045	4.36564	4.52179	4.35028	4.39074	4.47278	4.49981	4.2485	4.49981	4.38203	4.27805	3.85227
22	7	14.0605	10.4966	0.053234	4.00998	4.09933	4.34769	3.79324	4.40794	4.47278	4.31749	4.09434	3.91202	3.7612	4.01458	3.35341
23	7	12.7465	9.16986	-0.580032	4.29207	4.12875	4.30811	4.48187	4.24707	4.39321	3.4012	3.91202	3.55535	3.29584	4.46935	4.3631
24	7	14.8046	9.42081	-0.358133	4.79998	4.18662	4.28772	4.11578	4.29729	4.47278	4.38203	3.91202	3.91202	3.80666	4.4128	4.01638
25	7	14.3379	11.5642	0.229689	5.77904	4.33336	4.33598	3.78646	4.40794	4.47278	4.55388	4.38203	4.49981	4.40672	4.2002	4.06903
26	7	10.1745	7.85587	-0.854314	4.59125	4.01998	4.24133	3.66356	4.34381	4.38452	3.55535	3.91202	3.68888	3.49651	4.44969	3.87328
27	7	13.4253	10.8493	0.150351	4.95914	4.31348	4.4055	4.0656	4.41522	4.47278	4.49981	4.38203	4.49981	4.48864	3.92395	3.6055
28	7	11.969	8.44361	-0.829858	4.72908	4.18965	4.16821	4.37827	4.43675	4.42604	4.09434	4.09434	3.55535	3.63759	4.49981	4.16356
29	7	13.8175	11.3784	0.482786	4.24382	4.25277	4.48074	3.82428	4.31882	4.49312	4.17439	4.09434	4.49981	4.45435	3.94352	3.94158
30	7	14.2829	9.48843	-0.497557	4.46535	4.16044	4.11741	4.11415	4.35799	4.47278	4.17439	4.09434	4.09434	3.91202	4.30407	3.77963
31	7	13.4416	10.0056	-0.143676	4.29182	4.15888	4.38328	3.54674	4.41037	4.47278	4.2485	4.09434	4.2485	4.06044	4.11251	3.58906
32	7	12.842	9.0374	-0.676404	4.38203	4.16976	4.27667	4.10759	4.30946	4.47278	4.38203	3.91202	3.68888	3.63759	4.46361	4.05352
33	7	12.0691	9.31698	-0.465668	3.87194	3.92197	3.92593	4.14155	4.14472	4.22244	3.21888	3.68888	3.21888	3.09104	4.41522	4.17592
34	7	13.901	10.0717	-0.142253	4.93647	4.16821	4.42604	3.7329	4.38826	4.47278	4.2485	3.91202	4.09434	4.18965	4.17592	3.71601
35	7	14.5679	10.3138	-0.00729171	4.07403	4.25135	4.3464	3.97029	4.41159	4.47278	4.38203	4.38203	4.2485	4.11087	4.11087	3.89792
36	7	14.0177	10.8995	0.308936	4.45191	4.27528	4.55388	3.98898	4.38328	4.47278	4.44265	4.38203	4.49981	4.52179	3.627	2.85071
37	7	13.8911	11.2256	0.45342	4.80808	4.4055	4.38452	4.47506	4.42843	4.49981	4.38203	4.38203	4.49981	4.49981	4.22537	4.23844
38	7	13.1236	9.37279	-0.550195	3.97601	4.162	4.22975	3.67883	4.28634	4.44735	4.2485	3.91202	3.91202	3.78419	4.35927	4.42604
39	7	13.1934	8.05149	-0.914638	4.66572	3.82428	3.85227	3.91202	4.1463	4.445	2.99573	3.4012	3.4012	3.09104	4.34769	3.49347
40	7	13.1304	10.5899	0.123313	4.13204	4.3108	4.54966	4.26549	4.31615	4.47278	4.49981	4.38203	4.44265	4.34381	3.95124	3.49347
41	7	15.3422	9.99005	-0.224136	5.76739	4.1851	4.2485	4.09434	4.38328	4.47278	4.31749	4.09434	4.2485	3.95124	4.13517	3.68387
1	8	14.0074	8.36092	-0.907518	4.33742	4.17592	4.35927	3.93183	4.36437	4.37952	4.17439	4.2485	3.55535	3.49651	4.51525	4.24133
2	8	12.7186	8.18969	-0.933499	4.33023	4.2312	4.47506	4.3386	4.29183	4.44735	4.31749	4.2485	3.4012	3.2581	4.492	4.31615
3	8	14.868	10.7825	0.044424	4.65541	4.25277	4.25277	4.35799	4.40916	4.4682	4.38203	4.2485	4.49981	4.36945	3.92197	2.73437
4	8	12.4958	8.65258	-0.755534	4.36008	4.07584	4.22829	4.40183	4.3108	4.3464	4.00733	3.68888	2.99573	3.17805	4.44147	4.15418
5	8	13.3812	8.77628	-0.957012	5.031	3.89182	4.2669	4.34381	4.17899	4.38701	2.99573	2.30259	2.99573	3.21888	4.4613	3.55249
6	8	13.4308	10.7001	0.0548032	5.07983	4.23411	4.52504	4.2669	4.39692	4.46706	4.38203	4.2485	4.38203	4.26268	3.80221	2.49321
7	8	11.7099	8.4703	-0.768385	4.47898	4.0483	4.01096	4.10099	4.39074	4.45435	4.2485	4.09434	2.99573	3.46574	4.43438	3.19458
8	8	14.0092	8.86554	-0.787019	4.82423	4.16976	4.28634	4.43319	4.35414	4.46706	4.00733	4.09434	3.4012	3.58352	4.53903	3.91801
9	8	16.2185	9.5235	-0.467903	4.38914	4.10923	4.14946	3.79324	4.39938	4.47164	4.2485	4.09434	3.68888	3.71357	4.33598	3.80666
10	8	14.6577	10.2707	-0.0962954	4.72329	4.27388	4.40183	4.24707	4.45085	4.40794	4.31749	4.2485	4.2485	4.14313	4.42245	3.61362
11	8	14.7115	9.90759	-0.38679	4.98722	4.24707	4.21509	4.35543	4.4006	4.46706	4.2485	4.38203	4.2485	3.82864	4.40672	3.6055
12	8	15.3677	10.9766	0.266858	4.63707	4.33336	4.59613	4.52287	4.39074	4.46706	4.49981	4.49981	4.49981	4.5326	3.68387	0
13	8	15.1467	9.71095	-0.401233	5.1328	4.2932	4.32678	4.0413	4.37324	4.46706	4.49981	4.38203	4.38203	4.17439	4.37071	3.65842
14	8	13.5678	10.748	0.154686	4.3716	4.28082	4.55282	3.74715	4.39815	4.46706	4.44265	4.38203	4.49981	4.52179	4.18052	1.64866
15	8	14.9169	10.6276	0.0814052	4.08937	4.1463	4.42724	3.94352	4.41037	4.40794	4.00733	4.2485	4.38203	4.21951	3.98527	1.66771
16	8	13.9119	8.22978	-0.798486	4.52116	4.23989	4.46476	4.52287	4.30946	4.49088	4.2485	4.09434	3.68888	3.63759	4.47506	4.02177
17	8	12.843	10.6936	0.0114369	4.46031	4.26268	4.50535	3.72328	4.42485	4.46706	4.44265	4.09434	4.49981	4.36945	4.11578	3.47197
18	8	14.1555	10.0359	-0.128177	4.12419	4.01458	4.33467	3.60005	4.28496	4.40794	4.09434	4.09434	3.91202	3.55535	4.17899	2.78501
19	8	15.2952	9.50062	-0.583273	5.1087	4.20618	4.37952	4.21361	4.33205	4.46706	4.2485	4.2485	4.2485	3.85015	4.36437	3.19458
20	8	14.6848	10.6927	0.0907691	4.64696	4.26127	4.52179	4.10923	4.28359	4.47961	4.17439	4.09434	4.49981	4.44265	4.29729	3.08191
21	8	14.3111	10.7908	0.0559398	5.25508	4.34251	4.53045	4.36182	4.3399	4.46706	4.49981	4.2485	4.49981	4.38203	4.30271	3.41444
22	8	14.0634	10.4637	-0.0400605	4.01917	4.07414	4.34899	3.7612	4.40672	4.46706	4.31749	4.09434	3.91202	3.66356	4.00733	2.96527
23	8	12.8132	9.20265	-0.575881	4.30032	4.15261	4.28909	4.48526	4.27388	4.37701	3.4012	3.91202	3.68888	3.3673	4.50424	4.42365
24	8	14.8226	9.47485	-0.42996	4.84833	4.17746	4.32942	4.07923	4.37071	4.46706	4.38203	3.91202	3.91202	3.7612	4.43438	3.77963
25	8	14.3973	11.5367	0.152807	5.83441	4.3108	4.32942	3.71113	4.39815	4.46706	4.55388	4.38203	4.49981	4.44265	4.15261	3.8416
26	8	10.3458	7.85009	-0.882746	4.56753	3.99636	4.2485	3.7305	4.30946	4.36945	3.55535	3.91202	3.68888	3.3673	4.46014	3.65584
27	8	13.4547	10.8353	0.0575617	5.00575	4.29456	4.4055	4.09434	4.42604	4.46706	4.49981	4.38203	4.49981	4.47734	3.93574	3.03975
28	8	12.0389	8.43817	-0.924292	4.72042	4.22683	4.39321	4.38577	4.45551	4.42604	4.09434	4.09434	3.55535	3.71357	4.51305	4.2002
29	8	13.7149	11.3919	0.440466	4.2227	4.2312	4.48187	3.83514	4.31882	4.492	4.17439	4.09434	4.49981	4.45435	3.96081	3.56388
30	8	14.3868	9.50159	-0.594997	4.49161	4.162	4.11741	4.11578	4.37071	4.46706	4.17439	4.09434	4.09434	3.97029	4.30946	3.69635
31	8	13.478	9.96821	-0.251218	4.3314	4.14313	4.41884	3.48124	4.41401	4.46706	4.2485	4.09434	4.2485	4.09434	4.07754	3.23868
32	8	12.8884	9.06206	-0.796652	4.3864	4.16511	4.25561	4.13677	4.30811	4.46706	4.38203	3.91202	3.68888	3.61092	4.4705	4.00915
33	8	12.1898	9.35475	-0.454897	3.85336	3.92197	4.17592	4.15104	4.19419	4.22244	3.21888	3.68888	3.21888	3.04452	4.4128	3.88362
34	8	13.96	10.0428	-0.248916	4.95853	4.14155	4.39938	3.74242	4.39692	4.46706	4.2485	3.91202	4.09434	4.15888	4.17131	3.32863
35	8	14.5565	10.2832	-0.113227	4.10834	4.23555	4.39815	3.94739	4.4006	4.46706	4.38203	4.38203	4.2485	4.11087	4.11578	3.61362
36	8	14.0776	10.8862	0.244869	4.44597	4.27249	4.54966	4.00003	4.39321	4.46706	4.49981	4.38203	4.49981	4.52179	3.66612	2.17475
37	8	13.8843	11.225	0.367458	4.81772	4.39568	4.35543	4.4762	4.43557	4.49981	4.38203	4.38203	4.49981	4.46591	4.21804	4.18662
38	8	13.1327	9.40324	-0.565901	3.96709	4.13517	4.20618	3.68888	4.27528	4.44735	4.2485	4.09434	3.91202	3.78419	4.35286	4.06903
39	8	13.2171	8.05634	-0.885183	4.64529	3.83081	3.83298	3.93574	4.21509	4.43557	2.99573	3.4012	3.4012	3.17805	4.35927	3.38099
40	8	13.1339	10.5976	0.102867	4.11288	4.30542	4.55071	4.2697	4.30271	4.46706	4.49981	4.38203	4.49981	4.33073	4.03247	3.06805
41	8	15.3796	10.0214	-0.294555	5.77665	4.20469	4.2485	4.09434	4.38826	4.46706	4.31749	4.09434	4.2485	4.02535	4.21656	3.77963
1	9	13.933	8.37272	-0.873543	4.32907	4.17746	4.39445	3.89182	4.36182	4.37952	4.17439	4.2485	3.4012	3.43399	4.52829	4.31882
2	9	12.8323	8.21753	-0.941032	4.35099	4.23989	4.47278	4.3451	4.29046	4.44735	4.31749	4.2485	3.4012	3.2581	4.47734	4.40794
3	9	14.8892	10.7769	0.0566797	4.64503	4.27388	4.29865	4.38701	4.37324	4.46361	4.44265	4.2485	4.49981	4.35671	3.93378	3.157
4	9	12.4929	8.69644	-0.780477	4.31316	4.08933	4.237	4.3745	4.29729	4.3464	4.00733	3.68888	3.21888	3.17805	4.44852	4.21656
5	9	13.3991	8.7861	-0.864926	4.78596	3.8712	4.32015	4.34251	3.70623	4.39198	2.99573	2.30259	2.99573	3.17805	4.48639	3.77276
6	9	13.4424	10.7	0.0680131	5.06165	4.237	4.51743	4.24563	4.37324	4.46361	4.38203	4.2485	4.38203	4.31749	3.80666	2.67415
7	9	11.9139	8.51098	-0.76402	4.47656	4.0483	3.99452	4.11415	4.36945	4.45899	4.2485	4.09434	2.99573	3.46574	4.42125	3.29213
8	9	14.0508	8.87439	-0.77336	4.86801	4.17439	4.29865	4.31482	4.36437	4.46361	4.00733	4.09434	3.4012	3.49651	4.54329	4.162
9	9	16.2456	9.52181	-0.467324	4.41508	4.11578	4.14313	3.74715	4.39568	4.47164	4.31749	4.09434	3.68888	3.68888	4.32281	3.88568
10	9	14.6466	10.2052	-0.0911381	4.79695	4.23411	4.39074	4.13996	4.43201	4.40428	4.31749	4.09434	4.2485	4.14313	4.37952	3.48738
11	9	14.7336	9.9068	-0.425734	4.9865	4.26127	4.18662	4.44852	4.40305	4.46361	4.2485	4.38203	4.2485	3.78419	4.40672	3.77276
12	9	15.3678	10.9817	0.269684	4.63522	4.33205	4.58904	4.51196	4.38203	4.46361	4.44265	4.49981	4.49981	4.54329	3.68387	1.77495
13	9	15.2863	9.72788	-0.365797	5.10825	4.32148	4.35927	4.02535	4.3451	4.46361	4.49981	4.38203	4.44265	4.15888	4.37827	4.02892
14	9	13.1505	10.7344	0.184053	4.34502	4.30407	4.55177	3.81331	4.37576	4.46361	4.49981	4.38203	4.49981	4.54329	4.2032	2.50144
15	9	14.946	10.6282	0.074784	4.0904	4.16044	4.43082	3.92197	4.39568	4.40428	4.17439	4.2485	4.38203	4.2485	3.97029	1.72277
16	9	14.1026	8.26836	-0.830759	4.56019	4.27944	4.50645	4.51196	4.28496	4.49088	4.31749	4.09434	3.80666	3.71357	4.47961	4.23266
17	9	12.8769	10.6952	0.0283077	4.44358	4.28772	4.52287	3.77963	4.39692	4.46361	4.44265	4.2485	4.49981	4.38203	4.1239	3.61899
18	9	14.3067	10.0102	-0.176518	4.15134	4.01458	4.3451	3.74005	4.29592	4.40428	4.17439	3.91202	3.68888	3.52636	4.19268	3.2068
19	9	15.299	9.52181	-0.582134	5.10093	4.20916	4.37071	4.16511	4.3451	4.46361	4.31749	4.2485	4.17439	3.82864	4.37827	3.39115
20	9	14.8379	10.7237	0.114658	4.59821	4.27805	4.51634	4.07584	4.3281	4.47506	4.17439	4.09434	4.49981	4.41884	4.28634	3.58906
21	9	14.3957	10.799	0.0742725	5.23921	4.32678	4.42365	4.3386	4.41643	4.46361	4.49981	4.2485	4.49981	4.31749	4.30136	3.36038
22	9	14.058	10.4335	-0.0212831	4.00492	4.10429	4.34251	3.95124	4.38452	4.46361	4.38203	4.09434	3.91202	3.66356	4.01638	3.2308
23	9	12.9031	9.24653	-0.567653	4.18064	4.14313	4.27388	4.48187	4.27944	4.35927	3.4012	3.91202	3.55535	3.29584	4.53475	4.43675
24	9	14.8777	9.5084	-0.411257	4.82193	4.1972	4.32678	4.16511	4.36055	4.46361	4.38203	3.91202	3.91202	3.73767	4.43557	3.98155
25	9	14.3689	11.5495	0.172831	5.85576	4.30676	4.31482	3.66356	4.37324	4.46361	4.55388	4.38203	4.49981	4.44265	4.17439	3.85227
26	9	10.4176	7.93694	-0.925469	4.56109	4.01638	4.2442	3.71113	4.29592	4.38203	3.55535	3.91202	3.68888	3.3673	4.4682	3.91402
27	9	13.542	10.831	0.05804	5.00763	4.29729	4.41884	4.07073	4.39568	4.46361	4.49981	4.38203	4.49981	4.48864	3.95316	3.2068
28	9	12.1687	8.46614	-0.887228	4.6526	4.22244	4.38577	4.36182	4.43082	4.43793	4.09434	4.09434	3.55535	3.66356	4.51525	4.23555
29	9	13.7543	11.3901	0.429774	4.21282	4.25561	4.52829	3.79997	4.34251	4.492	4.2485	4.09434	4.49981	4.49981	3.93183	3.69635
30	9	14.4578	9.51339	-0.584287	4.50606	4.18965	4.15888	4.14155	4.35286	4.46361	4.17439	4.2485	4.09434	4.00733	4.33073	3.7612
31	9	13.6849	9.96443	-0.255049	4.35817	4.14472	4.41643	3.43399	4.3745	4.46361	4.2485	4.09434	4.2485	4.11087	4.12066	3.34286
32	9	12.9024	9.10279	-0.728455	4.39408	4.17592	4.25419	4.15104	4.31348	4.46361	4.38203	3.91202	3.68888	3.58352	4.4762	4.13035
33	9	12.2764	9.37002	-0.489931	3.83486	3.93378	4.237	3.96272	4.2002	4.34899	3.21888	3.4012	3.21888	3.17805	4.46476	3.99636
34	9	14.0099	10.0311	-0.243464	4.96812	4.12228	4.39074	3.69883	4.40183	4.46361	4.2485	3.91202	4.09434	4.07754	4.1851	3.10459
35	9	14.6104	10.272	-0.10986	4.12707	4.21951	4.38577	3.99452	4.38078	4.46361	4.38203	4.2485	4.2485	4.12713	3.98713	3.7612
36	9	13.9498	10.8895	0.277543	4.39217	4.28909	4.53475	3.98155	4.40794	4.46361	4.49981	4.38203	4.49981	4.5326	3.67883	3.04452
37	9	13.9185	11.2319	0.347822	4.88126	4.39445	4.3281	4.4762	4.45667	4.49981	4.38203	4.38203	4.49981	4.47734	4.22098	4.15575
38	9	13.1711	9.46775	-0.575901	3.96133	4.14155	4.22244	3.76352	4.29456	4.445	4.17439	4.09434	3.91202	3.73767	4.34381	4.17285
39	9	13.2571	8.05835	-0.975779	4.55545	3.83514	3.86283	3.91002	4.26268	4.43557	2.99573	3.4012	3.4012	3.13549	4.35927	3.38099
40	9	13.1682	10.6121	0.0833309	4.11385	4.31482	4.54436	4.2711	4.28221	4.46361	4.49981	4.38203	4.49981	4.35671	4.04305	3.32143
41	9	15.3685	10.0607	-0.265263	5.71811	4.21213	4.11251	4.18052	4.38701	4.46361	4.44265	4.09434	4.31749	4.02535	4.11415	3.78646
1	10	14.0556	8.39238	-0.899794	4.32291	4.2032	4.35799	3.906	4.38203	4.47164	4.31749	4.2485	3.4012	3.41444	4.52937	4.32546
2	10	12.9322	8.2478	-0.923421	4.32782	4.23266	4.42004	4.3631	4.34381	4.44852	4.2485	4.2485	3.4012	3.28466	4.46014	4.39815
3	10	14.9005	10.7757	0.0580717	4.63961	4.28221	4.33467	4.38826	4.37576	4.47506	4.49981	4.2485	4.49981	4.32413	3.93183	3.157
4	10	12.3926	8.71155	-0.793226	4.24109	4.11578	4.29729	4.35543	4.36691	4.3464	4.09434	3.91202	2.99573	3.12236	4.47847	4.17131
5	10	13.2487	8.80232	-0.823632	4.70638	3.91402	4.29592	4.35286	3.52342	4.39938	3.4012	2.30259	2.99573	3.20275	4.49088	4.11415
6	10	13.464	10.7112	0.059844	5.06754	4.24707	4.4987	4.28634	4.37576	4.47506	4.44265	4.2485	4.38203	4.30676	3.80221	2.69463
7	10	11.9443	8.53967	-0.763241	4.50593	4.06732	4.01638	4.13357	4.38328	4.46476	4.31749	4.09434	2.99573	3.52342	4.41764	3.31054
8	10	14.0798	8.89875	-0.801772	4.87206	4.1851	4.29729	4.38452	4.37701	4.47506	4.00733	4.09434	3.4012	3.56105	4.51305	4.16667
9	10	16.3064	9.52246	-0.483773	4.46556	4.10099	4.11741	3.67377	4.37198	4.4705	4.38203	4.09434	3.68888	3.71601	4.23989	3.82428
10	10	14.613	10.1974	-0.102002	4.87608	4.21361	4.37827	4.25135	4.36691	4.41643	4.17439	3.91202	4.2485	4.15888	4.37827	3.58906
11	10	14.7637	9.92812	-0.491053	5.0599	4.27944	4.24992	4.43082	4.3745	4.47506	4.38203	4.38203	4.2485	3.81331	4.40305	3.77963
12	10	15.4197	10.9927	0.266804	4.62756	4.33205	4.58599	4.51305	4.38203	4.47506	4.49981	4.49981	4.49981	4.5401	3.67122	-0.693147
13	10	15.3006	9.75994	-0.358043	5.07013	4.32942	4.35157	4.02356	4.34251	4.47506	4.49981	4.38203	4.49981	4.162	4.38701	4.02535
14	10	13.1225	10.7266	0.185339	4.30559	4.29592	4.53903	3.83945	4.36818	4.47506	4.49981	4.38203	4.49981	4.53689	4.17592	2.18605
15	10	14.9519	10.633	0.0689884	4.10229	4.15104	4.38078	3.94739	4.33205	4.41643	4.2485	4.2485	4.38203	4.24707	3.8795	1.72277
16	10	14.1122	8.31126	-0.893029	4.57239	4.28496	4.47506	4.51305	4.36182	4.48413	4.38203	4.09434	3.68888	3.75654	4.46935	4.2442
17	10	12.9178	10.7129	0.0199739	4.43817	4.29592	4.4987	3.8373	4.39198	4.47506	4.49981	4.2485	4.49981	4.38328	4.11415	3.64284
18	10	14.52	10.0242	-0.209717	4.20692	4.01998	4.3281	3.98713	4.33467	4.41643	4.09434	3.91202	3.68888	3.50255	4.18814	2.95491
19	10	15.3547	9.56592	-0.586303	5.12541	4.20469	4.37324	4.1851	4.32546	4.47506	4.31749	4.2485	4.09434	3.88362	4.39568	3.2884
20	10	15.0293	10.7332	0.171032	4.57465	4.28221	4.51305	4.07923	4.33073	4.4762	4.2485	4.09434	4.49981	4.43319	4.28909	3.49347
21	10	14.4532	10.8738	0.083099	5.30822	4.33336	4.42365	4.37576	4.40305	4.47506	4.49981	4.2485	4.49981	4.31482	4.30407	3.421
22	10	14.0609	10.4243	-0.0188662	4.01317	4.10923	4.32413	3.96081	4.36818	4.47506	4.44265	4.09434	3.91202	3.65066	4.01638	3.24259
23	10	12.8113	9.27294	-0.657862	4.17396	4.15418	4.30946	4.46245	4.30946	4.35927	3.68888	3.91202	3.4012	3.24649	4.53152	4.44265
24	10	14.9574	9.5285	-0.415323	4.8305	4.22975	4.4128	4.22683	4.37827	4.47506	4.44265	3.91202	3.91202	3.77506	4.43793	4.00551
25	10	14.4392	11.568	0.159578	5.97331	4.30676	4.28496	3.76352	4.36818	4.47506	4.55388	4.38203	4.49981	4.43201	4.13996	3.86283
26	10	10.4002	7.98633	-0.975209	4.53431	4.0483	4.24992	3.63495	4.31749	4.38328	3.91202	3.91202	3.68888	3.38439	4.45202	3.99636
27	10	13.624	10.8416	0.070514	5.01099	4.30676	4.49647	4.08766	4.38078	4.47506	4.49981	4.38203	4.49981	4.47734	3.94546	3.24259
28	10	12.2285	8.50097	-0.89388	4.72329	4.22829	4.39445	4.36691	4.42485	4.45318	4.09434	4.09434	3.55535	3.67883	4.51525	4.25845
29	10	13.759	11.3984	0.386881	4.22921	4.26127	4.50976	3.79773	4.36564	4.48976	4.31749	4.09434	4.49981	4.47847	3.92395	3.74242
30	10	14.4783	9.54736	-0.579466	4.53765	4.20469	4.24992	4.10099	4.35414	4.47506	4.2485	4.2485	4.09434	4.00369	4.33205	3.76584
31	10	13.8247	9.97771	-0.263961	4.38555	4.15104	4.44147	3.54385	4.37324	4.47506	4.2485	4.09434	4.2485	4.11251	4.09601	3.2884
32	10	12.9576	9.14198	-0.721145	4.42216	4.18205	4.26268	4.17746	4.3451	4.47506	4.38203	3.91202	3.68888	3.62966	4.46591	4.08092
33	10	12.3258	9.35952	-0.603021	3.86705	3.94932	4.2485	4.02177	4.23989	4.31214	3.21888	3.4012	3.21888	3.09558	4.44969	4.11904
34	10	14.0758	10.0574	-0.242817	4.98052	4.13836	4.44735	3.93183	4.38577	4.47506	4.2485	3.91202	4.09434	4.11087	4.07584	3.11795
35	10	14.6506	10.2887	-0.129227	4.15678	4.20767	4.34769	3.95508	4.38078	4.47506	4.38203	4.2485	4.2485	4.13677	3.98898	3.65584
36	10	13.8973	10.9058	0.240615	4.41804	4.29183	4.51196	3.9684	4.4128	4.47506	4.49981	4.38203	4.49981	4.52504	3.75887	3.06339
37	10	13.9274	11.2439	0.335809	4.76098	4.40183	4.32281	4.4705	4.445	4.49981	4.44265	4.38203	4.49981	4.47847	4.23266	4.1851
38	10	13.1974	9.49894	-0.683839	3.98465	4.17285	4.21361	4.08933	4.27388	4.43675	4.2485	4.09434	3.91202	3.78419	4.35028	4.15104
39	10	12.5851	8.04684	-1.24141	4.61206	3.89792	4.09101	3.90801	4.36564	4.45667	2.99573	3.4012	3.4012	3.08649	4.37071	3.62434
40	10	13.2122	10.6305	0.139125	4.06729	4.31615	4.52179	4.29183	4.29729	4.47506	4.49981	4.38203	4.49981	4.33598	4.03601	3.38439
41	10	15.42	10.1143	-0.249737	5.66171	4.1957	4.13357	3.97406	4.37071	4.47506	4.38203	4.09434	4.31749	4.02177	4.15418	3.85439
1	11	14.176	8.41723	-1.08164	4.2739	4.1851	4.25703	3.9684	4.39198	4.47506	4.2485	4.2485	3.4012	3.43399	4.4682	4.33205
2	11	12.9177	8.27479	-1.01659	4.27224	4.20618	4.41522	4.16356	4.25703	4.44735	4.31749	4.2485	2.99573	3.58352	4.43557	4.41643
3	11	14.9445	10.7746	-0.121109	4.62915	4.26549	4.35671	4.3399	4.38577	4.47734	4.49981	4.2485	4.49981	4.23411	3.91402	2.98568
4	11	12.2448	8.71008	-0.999131	4.28499	4.11087	4.3108	4.37071	4.37952	4.33073	4.00733	3.91202	2.99573	3.3322	4.47847	4.08933
5	11	13.0437	8.76168	-1.10942	4.75286	3.90801	4.27667	4.38328	3.79549	4.39445	2.99573	2.30259	2.99573	3.3673	4.45899	4.00186
6	11	13.5159	10.7256	-0.119627	5.0382	4.2312	4.50756	4.15418	4.40305	4.47734	4.44265	4.2485	4.38203	4.31749	3.77506	2.32239
7	11	12.1945	8.58536	-0.93245	4.49225	4.07754	3.97968	4.14946	4.43082	4.4682	4.2485	4.09434	2.99573	3.73767	4.41764	3.30689
8	11	14.0763	8.94425	-0.955385	4.84406	4.2017	4.22683	4.3386	4.42125	4.47734	4.17439	4.09434	3.4012	3.71357	4.51086	4.16667
9	11	16.4024	9.55473	-0.669166	4.52768	4.11904	4.02177	3.75654	4.38203	4.4682	4.38203	4.09434	3.68888	3.8712	4.31615	3.83945
10	11	14.6887	10.2363	-0.30685	4.92426	4.21804	4.37576	4.08766	4.41522	4.47734	4.2485	3.91202	4.2485	4.14313	4.37576	3.60278
11	11	14.8477	9.97863	-0.642528	5.04456	4.28359	4.22244	4.41764	4.39692	4.47734	4.38203	4.38203	4.31749	3.8712	4.4006	3.70377
12	11	15.4176	11.0088	0.0823438	4.64485	4.33467	4.57883	4.52287	4.47278	4.47734	4.49981	4.38203	4.55388	4.51086	3.67883	0.587787
13	11	15.2811	9.77756	-0.517159	5.00958	4.3412	4.4006	4.07244	4.35157	4.47734	4.49981	4.38203	4.49981	4.21951	4.3895	3.97406
14	11	13.0784	10.7287	0.00673045	4.26805	4.29592	4.52829	4.00369	4.38078	4.47734	4.49981	4.38203	4.49981	4.48864	4.1957	1.28093
15	11	14.9323	10.6405	-0.108816	4.12312	4.13517	4.38452	3.77276	4.35028	4.41884	4.2485	4.2485	4.38203	4.26268	3.86073	0.916291
16	11	14.1597	8.33946	-1.10248	4.59278	4.29046	4.48413	4.38078	4.41522	4.48413	4.38203	4.09434	3.68888	3.89182	4.4682	4.30136
17	11	12.9671	10.719	-0.147353	4.45721	4.30136	4.47961	3.93574	4.4006	4.47734	4.49981	4.2485	4.49981	4.35671	4.10759	3.69138
18	11	14.5952	10.0264	-0.392303	4.14401	3.98898	4.29456	3.94352	4.35414	4.41884	4.09434	3.91202	3.68888	3.68888	4.162	0
19	11	15.4071	9.60578	-0.745416	5.11943	4.2017	4.3108	4.21509	4.37198	4.47734	4.31749	4.2485	4.00733	3.98898	4.36564	3.25424
20	11	15.2503	10.7692	0.0734646	4.56929	4.27667	4.50535	4.13035	4.34381	4.47734	4.2485	4.09434	4.49981	4.35671	4.27667	3.48431
21	11	14.5218	11.0888	-0.10759	5.37127	4.3386	4.40794	4.33336	4.42963	4.47734	4.49981	4.2485	4.44265	4.27667	4.29865	3.81991
22	11	14.1044	10.433	-0.199353	4.03279	4.12228	4.27528	4.01458	4.39692	4.47734	4.44265	4.09434	4.00733	3.7612	3.99268	3.14415
23	11	12.8118	9.27026	-0.792791	3.97123	4.14789	4.3	4.46591	4.31214	4.36945	3.68888	3.91202	3.21888	3.2581	4.53475	4.44265
24	11	15.0567	9.57597	-0.594502	4.80634	4.2442	4.40794	4.11904	4.42843	4.47734	4.44265	3.91202	3.91202	3.97029	4.43557	4.08092
25	11	14.4645	11.5865	-0.0228825	6.01215	4.2932	4.2669	3.74005	4.39074	4.47734	4.55388	4.38203	4.49981	4.38203	4.13196	3.74242
26	11	10.4134	7.99082	-1.21995	4.49234	4.05178	4.2017	3.70377	4.33205	4.37952	3.91202	3.91202	3.68888	3.55535	4.44383	3.94739
27	11	13.6944	10.8565	-0.107229	5.06143	4.3	4.43438	4.19419	4.37952	4.47734	4.49981	4.38203	4.49981	4.41884	3.94739	3.16969
28	11	12.3619	8.53805	-1.04969	4.73355	4.20618	4.37198	4.25845	4.36945	4.45667	4.09434	4.09434	3.55535	3.78419	4.51525	4.18358
29	11	13.8482	11.4079	0.208383	4.24648	4.27388	4.52287	3.87536	4.40305	4.49312	4.31749	4.09434	4.49981	4.45435	3.95316	3.77963
30	11	14.5317	9.58952	-0.758726	4.55835	4.22829	4.20916	4.10099	4.39815	4.47734	4.2485	4.2485	4.09434	4.09434	4.40794	3.85227
31	11	13.9393	9.99962	-0.432715	4.38814	4.17899	4.47164	3.75887	4.41643	4.47734	4.2485	4.09434	4.2485	4.12713	4.11251	3.36038
32	11	13.0624	9.17579	-0.879173	4.42596	4.1987	4.24563	4.22829	4.34769	4.47734	4.38203	3.91202	3.68888	3.7612	4.46476	4.13196
33	11	12.3634	9.33743	-0.95019	3.89913	3.95316	4.33467	4.07584	4.15732	4.31749	3.21888	3.4012	2.99573	3.3322	4.45551	4.05699
34	11	14.197	10.0785	-0.415174	4.98563	4.09933	4.39692	4.0448	4.39815	4.47734	4.2485	3.91202	4.09434	4.04305	4.06217	0
35	11	14.6762	10.3271	-0.30484	4.1622	4.21361	4.35028	3.96272	4.39815	4.47734	4.44265	4.2485	4.2485	4.07754	3.97218	3.68387
36	11	13.4022	10.9392	0.0485417	4.42752	4.28634	4.4762	3.98898	4.44852	4.47734	4.49981	4.38203	4.49981	4.48864	3.7612	2.95491
37	11	13.9319	11.2457	0.250053	4.725	4.38826	4.35799	4.32148	4.45783	4.49981	4.44265	4.38203	4.49981	4.44265	4.25277	4.17592
38	11	13.1684	9.54135	-0.850103	3.93356	4.1463	4.11087	3.91602	4.28221	4.43793	4.31749	4.09434	3.80666	3.91202	4.33205	4.05352
39	11	12.5723	7.94764	-1.56527	4.68034	3.84802	4.08261	3.87536	4.36437	4.45202	2.70805	3.4012	2.99573	3.21888	4.36564	3.3322
40	11	13.2446	10.6458	0.0564408	4.03748	4.3281	4.51196	4.32546	4.30946	4.47734	4.49981	4.38203	4.49981	4.33073	4.14155	3.41115
41	11	15.4934	10.1821	-0.407407	5.70201	4.1972	4.11087	4.01818	4.40428	4.47734	4.38203	4.09434	4.31749	4.02535	4.14472	3.79324
1	12	14.3143	8.45144	-1.07461	4.31495	4.18814	4.21361	3.94158	4.40305	4.47278	4.2485	4.2485	3.55535	3.49651	4.47506	4.31749
2	12	12.9695	8.27318	-1.09198	4.33176	4.20469	4.35028	4.13035	4.28772	4.44969	4.38203	4.2485	2.99573	3.61092	4.42843	4.39074
3	12	14.9845	10.7834	-0.151517	4.61494	4.27249	4.3745	4.28359	4.40305	4.47734	4.49981	4.2485	4.49981	4.27667	3.92593	3.10906
4	12	12.3479	8.66778	-1.30919	4.50067	4.09767	4.25277	4.32015	4.34381	4.3281	4.09434	3.91202	2.99573	3.3673	4.47734	4.03777
5	12	13.956	8.73483	-1.26107	4.82999	3.88773	4.23411	4.31615	3.91999	4.36945	2.99573	2.30259	2.99573	3.43399	4.48413	3.80221
6	12	13.4003	10.7332	-0.146279	5.06047	4.22537	4.44735	4.10264	4.43082	4.47734	4.44265	4.2485	4.38203	4.33073	3.78872	2.3979
7	12	12.3448	8.62902	-0.962107	4.49163	4.07073	4.00003	4.08429	4.43438	4.46591	4.17439	4.09434	2.99573	3.66356	4.42963	3.49953
8	12	14.2127	8.98876	-0.975315	4.81332	4.18814	4.2032	4.2711	4.41401	4.47734	4.17439	4.09434	3.4012	3.7612	4.51196	4.10099
9	12	16.4398	9.59609	-0.69933	4.54457	4.07923	4.09933	3.74715	4.36564	4.4705	4.31749	4.09434	3.55535	3.8712	4.25986	3.5175
10	12	14.848	10.297	-0.372698	4.93722	4.22975	4.3108	4.06389	4.44617	4.47734	4.31749	3.91202	4.2485	4.14313	4.33205	3.85651
11	12	14.9397	10.0018	-0.6644	5.01454	4.2932	4.1987	4.35286	4.43201	4.47734	4.38203	4.38203	4.31749	3.93183	4.4128	3.85651
12	12	15.4268	11.0329	0.0504231	4.60686	4.32148	4.55808	4.45435	4.43557	4.47734	4.49981	4.38203	4.55388	4.52179	3.6763	0.832909
13	12	15.3231	9.80865	-0.538058	5.00495	4.3464	4.36945	4.04655	4.40916	4.47734	4.49981	4.38203	4.49981	4.23411	4.4055	4.00551
14	12	13.1373	10.7536	-0.0259298	4.26125	4.28496	4.50756	3.98341	4.4055	4.47734	4.44265	4.38203	4.49981	4.48864	4.1972	-0.223144
15	12	14.9284	10.6488	-0.147518	4.11251	4.13196	4.36182	3.77276	4.37071	4.41884	4.2485	4.2485	4.38203	4.23411	3.86493	0.916291
16	12	14.1849	8.36751	-1.15229	4.57291	4.28496	4.46014	4.32678	4.38826	4.48413	4.38203	4.09434	3.68888	3.95124	4.47278	4.32148
17	12	12.9756	10.733	-0.183324	4.43994	4.30946	4.49981	3.92395	4.42245	4.47734	4.49981	4.2485	4.49981	4.36945	4.11904	3.72086
18	12	14.649	10.0286	-0.429155	4.10826	3.97406	4.30136	3.91602	4.35286	4.41884	4.09434	3.68888	3.68888	3.7612	4.16511	0
19	12	15.4999	9.62991	-0.757157	5.10178	4.18965	4.25703	4.15575	4.48074	4.47734	4.31749	4.2485	3.80666	3.98898	4.36564	3.28466
20	12	15.5449	10.8195	0.147624	4.48898	4.29456	4.50092	4.12066	4.37576	4.47506	4.2485	4.09434	4.49981	4.36945	4.29456	3.74005
21	12	14.5688	11.1136	-0.129421	5.42072	4.34769	4.37701	4.27805	4.44852	4.47734	4.49981	4.2485	4.49981	4.30407	4.29865	3.91801
22	12	14.1525	10.4475	-0.255011	4.01399	4.11415	4.25277	3.97029	4.43675	4.47734	4.44265	4.09434	3.91202	3.7612	4.02177	3.09558
23	12	12.8098	9.26698	-1.12733	4.09952	4.15261	4.28082	4.41522	4.30407	4.34899	3.68888	3.91202	3.4012	3.3673	4.5326	4.47392
24	12	15.0593	9.60856	-0.623679	4.77823	4.25419	4.36437	4.08598	4.4403	4.47734	4.44265	4.09434	3.91202	4.00733	4.4403	4.06732
25	12	14.4094	11.6097	-0.0594061	5.96784	4.30271	4.3	3.75185	4.42125	4.47734	4.55388	4.38203	4.49981	4.40672	4.11251	3.7612
26	12	10.6732	8.04545	-1.3039	4.47321	4.05004	4.16821	3.67122	4.33073	4.29865	4.00733	3.91202	3.68888	3.55535	4.44735	4.01818
27	12	13.7423	10.8729	-0.127963	5.003	4.31214	4.38203	4.15888	4.42365	4.47734	4.49981	4.38203	4.49981	4.41884	3.96462	3.53806
28	12	12.4094	8.56546	-1.07829	4.75519	4.21213	4.33598	4.2002	4.42485	4.45899	4.09434	4.09434	3.55535	3.80666	4.52287	4.24276
29	12	13.9453	11.4097	0.178515	4.23324	4.25986	4.49536	3.88156	4.33336	4.47506	4.31749	4.09434	4.49981	4.45435	3.97406	3.7329
30	12	14.5667	9.62089	-0.822128	4.60598	4.23844	4.22975	4.06044	4.445	4.47734	4.31749	4.2485	4.17439	4.11087	4.32413	3.83945
31	12	14.0731	10.0228	-0.458751	4.37291	4.17592	4.44617	3.77276	4.45085	4.47734	4.2485	4.09434	4.2485	4.14313	4.10264	3.21084
32	12	13.1594	9.22749	-0.932904	4.43789	4.18358	4.19117	4.17592	4.39568	4.47734	4.31749	3.91202	3.55535	3.7612	4.47164	4.18358
33	12	12.0449	9.33754	-1.01949	3.83984	3.92395	4.27944	4.05352	4.14155	4.28221	3.21888	3.4012	2.99573	3.29584	4.40916	4.02892
34	12	14.3133	10.1092	-0.448842	4.9881	4.10429	4.40672	4.01458	4.43438	4.47734	4.2485	3.91202	4.09434	4.06044	4.07073	0
35	12	14.7262	10.3561	-0.341277	4.15532	4.22683	4.33073	3.94546	4.43912	4.47734	4.44265	4.2485	4.2485	4.09434	4.0656	3.71601
36	12	13.4349	10.9471	0.0299822	4.41062	4.27667	4.49647	3.97968	4.46706	4.47734	4.44265	4.38203	4.49981	4.46591	3.79324	2.70136
37	12	14.0325	11.2519	0.19867	4.78726	4.39445	4.40916	4.27805	4.47506	4.49981	4.44265	4.38203	4.49981	4.45435	4.26127	4.19419
38	12	12.8667	9.55771	-0.889342	3.87801	4.12875	4.18052	3.88362	4.2697	4.43557	4.31749	4.09434	3.68888	3.80666	4.32015	4.01818
39	12	12.6286	7.97377	-1.62841	4.65891	3.84588	4.03954	3.86912	4.2032	4.45202	2.99573	3.4012	3.21888	3.2581	4.36437	3.421
40	12	13.2986	10.6573	-0.0728423	4.069	4.33598	4.45435	4.27388	4.33598	4.47734	4.49981	4.38203	4.49981	4.35671	4.17285	3.66356
41	12	15.5546	10.1974	-0.437947	5.67299	4.2002	4.12066	3.97968	4.42485	4.47734	4.44265	4.09434	4.2485	4.00733	4.15732	3.83945
1	13	14.3928	8.48968	-1.03942	4.3592	4.16511	4.37324	3.92593	4.39938	4.47392	4.2485	4.2485	3.98898	3.68135	4.46476	4.28359
2	13	13.1376	8.34255	-1.12976	4.46823	4.25277	4.3631	4.28221	4.28772	4.38452	4.38203	4.2485	4.01638	3.77046	4.42724	4.40305
3	13	15.0241	10.8002	-0.136133	4.65343	4.28082	4.34251	4.21361	4.42365	4.46591	4.49981	4.2485	4.45435	4.32015	3.91801	2.96011
4	13	12.5198	8.65951	-1.22529	4.50427	4.15261	4.2697	4.31749	4.29865	4.30946	4.00733	3.91202	3.92197	3.627	4.47392	4.05178
5	13	13.9677	8.76018	-1.15458	4.89311	4.07073	4.2669	4.31214	4.10099	4.3895	3.4012	2.30259	3.92986	3.627	4.49758	3.88568
6	13	13.5105	10.7453	-0.135327	5.10805	4.21656	4.40672	4.11251	4.44147	4.46591	4.44265	4.2485	4.42245	4.2697	3.78646	2.26176
7	13	12.526	8.67055	-0.939112	4.58368	4.09767	3.85862	4.08261	4.43082	4.4613	4.17439	4.09434	3.71844	3.48738	4.42485	3.5175
8	13	14.3095	9.03049	-0.945631	4.86926	4.21804	4.2002	4.22391	4.42245	4.46591	4.2485	4.09434	4.13517	3.7329	4.51086	4.06732
9	13	16.4801	9.64192	-0.692493	4.59663	4.08429	4.06389	3.76815	4.38577	4.4705	4.31749	4.09434	4.18205	3.77046	4.2017	3.44362
10	13	14.972	10.3304	-0.36708	4.993	4.21804	4.3281	4.07073	4.42245	4.46591	4.31749	3.91202	4.32281	3.98155	4.29046	3.88773
11	13	15.0019	10.0495	-0.635203	5.01418	4.29456	4.20767	4.35286	4.45202	4.46591	4.38203	4.38203	4.25277	4.02356	4.41764	3.81331
12	13	15.4891	11.0543	0.0367124	4.63453	4.31882	4.54223	4.45202	4.44852	4.46591	4.49981	4.38203	4.46245	4.44147	3.61631	1.74047
13	13	15.3555	9.86097	-0.506914	4.99261	4.37071	4.34381	4.0413	4.45085	4.46591	4.49981	4.38203	4.41401	4.24707	4.39692	4.02177
14	13	13.2662	10.7834	-0.0278322	4.31982	4.30407	4.50203	3.97781	4.44383	4.46591	4.44265	4.38203	4.50645	4.49981	4.1987	0
15	13	14.9469	10.6693	-0.142477	4.14253	4.14789	4.35671	3.78646	4.40183	4.40672	4.2485	4.2485	4.44265	4.2442	3.86283	0.693147
16	13	14.3688	8.41466	-1.13753	4.64478	4.33073	4.4682	4.32942	4.35927	4.48413	4.38203	4.09434	4.00915	4.17439	4.46935	4.30946
17	13	13.0239	10.755	-0.175915	4.47063	4.30136	4.4613	3.75654	4.45318	4.46591	4.38203	4.2485	4.41764	4.35286	4.12552	3.72328
18	13	14.7432	10.0456	-0.434566	4.2047	4.00733	4.30811	3.93183	4.35927	4.40672	4.09434	3.68888	3.96081	3.72086	4.11251	1.6864
19	13	15.541	9.67483	-0.704973	5.10713	4.18662	4.15888	4.16511	4.51852	4.46591	4.31749	4.2485	4.09601	3.72569	4.37324	3.2308
20	13	15.7401	10.8405	0.254744	4.47813	4.30946	4.50203	4.13677	4.39692	4.47734	4.38203	4.09434	4.44265	4.2697	4.26127	3.71601
21	13	14.5812	11.181	-0.111415	5.39362	4.3399	4.38577	4.29865	4.47278	4.46591	4.49981	4.2485	4.45202	4.36055	4.28634	4.0448
22	13	14.2113	10.4656	-0.252469	4.07081	4.13517	4.24563	3.9684	4.46476	4.46591	4.44265	3.91202	4.31214	3.79997	4.00551	3.10459
23	13	12.9644	9.29355	-0.989017	4.03998	4.23411	4.3108	4.4128	4.30271	4.3631	3.68888	3.91202	4.02714	3.63759	4.53582	4.45085
24	13	15.1963	9.64942	-0.605814	4.81947	4.31482	4.37952	4.27667	4.46014	4.46591	4.31749	4.09434	4.28496	4.20916	4.43912	4.05004
25	13	14.3774	11.6033	-0.0457616	5.99166	4.32942	4.22829	3.77963	4.45667	4.46591	4.55388	4.38203	4.45202	4.36055	4.16667	3.82864
26	13	10.871	8.10821	-1.19989	4.45012	4.06044	4.18814	3.66099	4.27667	4.38203	4.00733	3.91202	3.90399	3.35341	4.45551	4.00369
27	13	13.8607	10.8957	-0.126962	5.05004	4.3281	4.38452	4.25561	4.45202	4.46591	4.49981	4.38203	4.4705	4.45085	3.97406	3.61092
28	13	12.6217	8.57562	-1.06155	4.82139	4.25845	4.4006	4.2002	4.39198	4.45551	4.09434	4.09434	4.20469	3.95124	4.5207	4.23266
29	13	13.9851	11.4246	0.161226	4.23649	4.30407	4.49424	3.88773	4.3281	4.47392	4.31749	4.09434	4.46245	4.48074	4.01818	3.65066
30	13	14.6071	9.66794	-0.777188	4.64971	4.22391	4.21656	4.11904	4.43912	4.46591	4.31749	4.2485	4.10759	4.01638	4.33073	3.84802
31	13	14.2198	10.0597	-0.433441	4.43603	4.13677	4.45899	3.77046	4.45318	4.46591	4.2485	4.09434	4.29456	4.07754	4.09101	3.22287
32	13	13.2318	9.30398	-0.924071	4.46036	4.2442	4.18814	4.13517	4.42604	4.46591	4.31749	3.91202	4.15732	3.82647	4.4705	4.17899
33	13	12.0364	9.35449	-0.886184	3.84752	4.0448	4.31482	3.9279	4.0483	4.32015	3.4012	3.4012	3.86283	3.64284	4.40428	4.11904
34	13	14.4738	10.1554	-0.443109	5.05803	4.08092	4.3895	4.09767	4.44617	4.46591	4.2485	3.91202	4.31749	3.98155	4.07244	3.35341
35	13	14.7758	10.3831	-0.341957	4.20009	4.15261	4.2032	4.01277	4.44852	4.46591	4.44265	4.2485	4.26549	4.04655	4.13517	3.72328
36	13	13.4608	10.959	0.0316852	4.44188	4.31615	4.50866	3.97406	4.44617	4.46591	4.44265	4.38203	4.48413	4.4705	3.79324	3.07731
37	13	14.091	11.2604	0.184279	4.78338	4.4006	4.3412	4.27944	4.43557	4.49981	4.44265	4.49981	4.46476	4.38577	4.26127	4.21213
38	13	13.0566	9.61414	-0.97244	4.0211	4.17746	4.16356	3.88156	4.27944	4.3745	4.31749	4.09434	4.11578	3.70623	4.32413	4.05526
39	13	12.6922	8.00253	-1.50307	4.64167	3.87328	4.12875	3.88773	3.85862	4.45318	3.21888	3.4012	3.72328	3.37417	4.36437	3.64284
40	13	13.3405	10.6692	-0.129795	4.12625	4.33598	4.4987	4.28772	4.44265	4.46591	4.49981	4.38203	4.54116	4.36055	4.17592	3.73529
41	13	15.6546	10.2471	-0.414959	5.65151	4.21509	4.13517	4.04655	4.42485	4.46591	4.44265	4.09434	4.21509	3.98155	4.13996	3.80444
1	14	14.542	8.53205	-0.972444	4.34193	4.16667	4.23555	3.91999	4.41159	4.47506	4.2485	4.2485	3.99083	3.68638	4.44383	4.28634
2	14	13.2351	8.39088	-1.1269	4.52692	4.22975	4.36564	4.24707	4.3281	4.38203	4.31749	4.2485	4.01277	3.7013	4.43912	4.38203
3	14	15.0642	10.8208	-0.133845	4.68316	4.27388	4.32413	4.2002	4.42724	4.46476	4.49981	4.2485	4.42485	4.29729	3.91002	2.96527
4	14	12.5663	8.66574	-1.12199	4.51822	4.16356	4.28082	4.27528	4.18358	4.31214	4.00733	4.09434	3.98155	3.68638	4.47164	4.08429
5	14	14.0085	8.79275	-1.11714	4.9373	4.06217	4.30542	4.29183	4.13196	4.39938	3.4012	2.30259	3.97968	3.73767	4.49758	3.86912
6	14	13.5899	10.7587	-0.132605	5.11342	4.21213	4.3895	4.08598	4.41401	4.46476	4.44265	4.2485	4.39692	4.26127	3.78419	2.49321
7	14	12.666	8.71554	-0.929843	4.59738	4.11741	3.89792	4.08766	4.42485	4.47506	4.17439	4.09434	3.6763	3.34639	4.42485	3.72569
8	14	14.3811	9.06817	-0.919038	4.8605	4.22391	4.16356	4.19117	4.41643	4.46476	4.2485	4.09434	4.15261	3.64284	4.50976	4.10264
9	14	16.4622	9.67854	-0.673895	4.61757	4.11087	4.07584	3.7612	4.37071	4.4705	4.31749	4.09434	4.18814	3.7013	4.18965	3.48124
10	14	15.0345	10.358	-0.361415	5.00336	4.21656	4.34381	4.01998	4.41884	4.46476	4.31749	4.09434	4.26549	3.72086	4.32015	3.9684
11	14	15.0428	10.0775	-0.594329	4.99724	4.30676	4.28359	4.3412	4.445	4.46476	4.38203	4.38203	4.29046	3.93378	4.41764	3.88362
12	14	15.4863	11.0709	0.03843	4.67011	4.3386	4.52721	4.41643	4.45899	4.46476	4.49981	4.38203	4.4403	4.43201	3.72328	2.36085
13	14	15.3336	9.90012	-0.480739	4.98125	4.36691	4.32546	4.00369	4.44383	4.46476	4.49981	4.38203	4.38701	4.32678	4.39074	3.96272
14	14	13.2786	10.7971	-0.0254079	4.35809	4.30542	4.4987	3.92197	4.45435	4.46476	4.44265	4.38203	4.48864	4.49758	4.1972	0.832909
15	14	14.9679	10.6856	-0.145187	4.16634	4.15732	4.38452	3.80666	4.40183	4.4055	4.31749	4.2485	4.43082	4.17592	3.85651	0.993252
16	14	14.4745	8.46261	-1.12892	4.71631	4.33336	4.46476	4.34769	4.37701	4.49312	4.38203	4.09434	4.13996	4.1239	4.46591	4.29456
17	14	13.0583	10.7646	-0.170336	4.48409	4.30676	4.45551	3.97594	4.45667	4.46476	4.38203	4.2485	4.39445	4.32148	4.11578	3.72086
18	14	14.8475	10.0667	-0.437124	4.28386	4.0483	4.30946	3.99636	4.39445	4.4055	4.00733	3.68888	3.957	3.63495	4.10099	3.03975
19	14	15.5903	9.72874	-0.693563	5.09609	4.2002	4.1239	4.22975	4.51743	4.46476	4.38203	4.2485	4.05352	3.59457	4.36437	3.38099
20	14	15.7691	10.8511	0.213422	4.52197	4.34381	4.49424	4.1239	4.40305	4.483	4.44265	4.2485	4.46245	4.34769	4.27805	3.78872
21	14	14.6241	11.2472	-0.0989715	5.35428	4.38701	4.40428	4.33598	4.4705	4.46476	4.49981	4.2485	4.47392	4.36945	4.33205	4.24276
22	14	14.2492	10.4769	-0.250548	4.10013	4.13517	4.25277	3.91801	4.47961	4.46476	4.44265	3.91202	4.26549	3.69138	4.01096	3.18221
23	14	13.0834	9.32059	-0.980814	4.15148	4.23555	4.30811	4.46361	4.22244	4.32546	3.91202	3.91202	4.02535	3.79773	4.52829	4.44617
24	14	15.2104	9.69666	-0.576101	4.81724	4.29865	4.38328	4.28359	4.46935	4.46476	4.44265	4.09434	4.22391	3.81551	4.43082	4.07754
25	14	14.331	11.6146	-0.0309895	5.95869	4.33598	4.237	3.83298	4.47278	4.46476	4.55388	4.38203	4.41522	4.36945	4.17592	3.88156
26	14	10.9874	8.16831	-1.0965	4.45279	4.06732	4.18965	3.68638	4.2932	4.36055	4.00733	3.91202	3.97968	3.28091	4.44617	4.03777
27	14	13.9016	10.9132	-0.118675	5.06779	4.33336	4.38826	4.11904	4.47164	4.46476	4.49981	4.38203	4.4762	4.45435	3.96081	3.66612
28	14	12.735	8.60374	-1.0383	4.89197	4.2669	4.41764	4.23411	4.40428	4.47506	4.17439	4.09434	4.17131	3.85862	4.51743	4.25277
29	14	13.8839	11.4308	0.134559	4.26372	4.30811	4.50424	4.00003	4.30271	4.4762	4.31749	4.09434	4.45899	4.53903	4.03247	3.37417
30	14	14.6323	9.72009	-0.757331	4.67675	4.22683	4.20767	4.15732	4.44265	4.46476	4.31749	4.2485	4.1239	3.92986	4.32942	3.86703
31	14	14.2691	10.0894	-0.424809	4.45932	4.14946	4.42125	3.78646	4.44617	4.46476	4.2485	4.09434	4.237	4.03954	4.09101	3.39451
32	14	13.3078	9.35363	-0.889298	4.46748	4.23989	4.17746	4.2017	4.41643	4.46476	4.31749	3.91202	4.11087	3.68888	4.46935	4.2032
33	14	12.0431	9.37961	-0.947493	3.93443	4.06389	4.34381	3.95124	4.10759	4.3745	3.4012	3.4012	3.88568	3.64021	4.45202	4.13517
34	14	14.5734	10.1947	-0.429923	5.08204	4.17131	4.37576	4.11578	4.46935	4.46476	4.2485	3.91202	4.3386	3.95316	4.07244	3.44042
35	14	14.7936	10.4027	-0.323702	4.21321	4.17592	4.19419	4.07754	4.46245	4.46476	4.44265	4.2485	4.29183	3.94158	4.12713	3.75654
36	14	13.5024	10.9667	-0.0119148	4.49011	4.33467	4.492	3.98341	4.42843	4.46476	4.44265	4.38203	4.52829	4.53152	3.78191	3.14415
37	14	14.1346	11.2802	0.15569	4.78777	4.40305	4.32678	4.30271	4.445	4.49981	4.44265	4.49981	4.43319	4.41643	4.25561	4.18052
38	14	13.236	9.6284	-1.11488	4.13592	4.18052	4.14789	3.86283	4.28082	4.36437	4.31749	4.09434	4.00186	3.73767	4.31348	4.22098
39	14	12.6805	8.0411	-1.40638	4.59632	3.94932	4.13836	3.96651	4.09601	4.39568	3.55535	3.4012	3.71357	3.3673	4.38452	3.80666
40	14	13.3148	10.6765	-0.123285	4.13707	4.35671	4.51196	4.30946	4.445	4.46476	4.49981	4.38203	4.52396	4.36945	4.17746	3.79324
41	14	15.713	10.2627	-0.402803	5.59824	4.22683	4.15888	4.11251	4.36691	4.46476	4.44265	4.09434	4.22098	3.91002	4.16976	3.93183
